# Supplementary material for: Parental and child-level predictors of HIV testing uptake, seropositivity and treatment initiation among children and adolescents in Cameroon
Source: PLoS One. 2020 Apr 13;15(4):e0230988. doi: 10.1371/journal.pone.0230988 (PMC7153850; doi:10.1371/journal.pone.0230988)
Supplement: S1 Dataset — (XLSX) [file pone.0230988.s005.xlsx]

## Sheet: tPITC_Parents
age	ageCat	sex	educationlevel	occupation	civilstatus	currentlyART	durationART	dARTcat	child tested HIV	child hiv result	childART
37	25-39	female	primary	others	married/cohabitating	yes	6	0-5	0
27	25-39	female	primary	farming/trading	Single	yes	5	0-5	1	0
42	40-60	female	primary	farming/trading	married/cohabitating	yes	2	0-5	1	0
30	25-39	female	secondary/higher school	farming/trading	married/cohabitating	yes	4	0-5	1	0
37	25-39	male	secondary/higher school	farming/trading	Single	yes	0	0-5	1	1	1
37	25-39	female	secondary/higher school	others	married/cohabitating	yes	3	0-5	0
31	25-39	male	primary	farming/trading	Single	no			1	0
54	40-60	male	primary	others	married/cohabitating	yes	2	0-5	0
57	40-60	male	primary	farming/trading	Widow/divorced	no			0
29	25-39	female	secondary/higher school	others	Single	yes	1	0-5	0
25	25-39	female	secondary/higher school	others	married/cohabitating	yes	3	0-5	1	0
30	25-39	female	secondary/higher school	farming/trading	married/cohabitating	no			0
22	0-24	female	secondary/higher school	farming/trading	Single	yes	0	0-5	1	0
31	25-39	female	secondary/higher school	farming/trading	Single	yes	6	0-5	1	0
28	25-39	female	secondary/higher school	others	married/cohabitating	no			1	0
43	40-60	male	secondary/higher school	others	married/cohabitating	yes	0	0-5	0
44	40-60	male	secondary/higher school	others	married/cohabitating	yes	3	0-5	0
46	40-60	female	none	others	married/cohabitating	yes	7	0-5	0
28	25-39	female	secondary/higher school	farming/trading	Widow/divorced	yes	0	0-5	1	0
56	40-60	male	secondary/higher school	others	married/cohabitating	no			1	0
34	25-39	male	secondary/higher school	others	married/cohabitating	no			1	0
40	40-60	female	primary	farming/trading	married/cohabitating	yes	2	0-5	0
26	25-39	female	secondary/higher school	farming/trading	Widow/divorced	yes	3	0-5	0
30	25-39	female	secondary/higher school	farming/trading	married/cohabitating	yes	9	0-5	0
45	40-60	female	none	farming/trading	Widow/divorced	yes	3	0-5	0
37	25-39	female	secondary/higher school	farming/trading	Widow/divorced	yes	7	0-5	1	0
19	0-24	female	secondary/higher school	others	Single	yes	1	0-5	1	0
51	40-60	female	none	farming/trading	Single	yes	1	0-5	0
36	25-39	male	secondary/higher school	others	married/cohabitating	yes	4	0-5	1	1	1
23	0-24	female	primary	others	married/cohabitating	yes	0	0-5	0
42	40-60	female	secondary/higher school	farming/trading	Single	yes	0	0-5	1	0
55	40-60	female	primary	farming/trading	Widow/divorced	no			1	0
21	0-24	female	secondary/higher school	office work/trading	Single	yes	3	0-5	1	1	1
24	0-24	female	primary	others	Single	yes	6	0-5	1	0
41	40-60	female	primary	farming/trading	married/cohabitating	yes	0	0-5	0
26	25-39	female	secondary/higher school	others	married/cohabitating	yes	5	0-5	1	0
51	40-60	male	secondary/higher school	farming/trading	Widow/divorced	yes	6	0-5	1	1	1
49	40-60	female	none	farming/trading	Widow/divorced	yes	1	0-5	0
58	40-60	male	secondary/higher school	others	married/cohabitating	yes	2	0-5	0
35	25-39	female	primary	farming/trading	Widow/divorced	yes	0	0-5	0
36	25-39	female	secondary/higher school	others	Single	yes	5	0-5	0
23	0-24	female	secondary/higher school	others	Single	no			0
34	25-39	female	primary	farming/trading	married/cohabitating	yes	7	0-5	0
39	25-39	female	primary	others	Widow/divorced	yes	10	0-5	0
23	0-24	female	secondary/higher school	others	Single	yes	0	0-5	0
20	0-24	female	secondary/higher school	others	married/cohabitating	yes	1	0-5	1	0
33	25-39	female	secondary/higher school	farming/trading	Single	yes	0	0-5	0
55	40-60	female	secondary/higher school	others	Widow/divorced	yes	12	0-5	0
24	0-24	female	primary	farming/trading	Single	yes	2	0-5	0
36	25-39	female	secondary/higher school	farming/trading	Single	yes	0	0-5	0
35	25-39	female	secondary/higher school	farming/trading	Single	yes	3	0-5	1	0
23	0-24	female	secondary/higher school	others	Single	yes	1	0-5	0
44	40-60	female	primary	farming/trading	Widow/divorced	yes	0	0-5	1	0
47	40-60	female	primary	others	Widow/divorced	yes	9	0-5	1	0
49	40-60	male	secondary/higher school	others	married/cohabitating	yes	3	0-5	0
34	25-39	female	primary	farming/trading	married/cohabitating	yes	3	0-5	1	0
33	25-39	male	secondary/higher school	farming/trading	married/cohabitating	yes	1	0-5	0
26	25-39	female	secondary/higher school	others	married/cohabitating	yes	5	0-5	1	0
34	25-39	female	primary	farming/trading	married/cohabitating	yes	8	0-5	0
36	25-39	female	primary	farming/trading	married/cohabitating	yes	0	0-5	1	0
38	25-39	female	secondary/higher school	others	married/cohabitating	yes	5	0-5	1	0
31	25-39	female	primary	farming/trading	Single	yes	9	0-5	1	0
39	25-39	female	secondary/higher school	farming/trading	Single	yes	10	0-5	1	0
25	25-39	female	secondary/higher school	office work/trading	married/cohabitating	yes	0	0-5	1	0
49	40-60	female	secondary/higher school	others	married/cohabitating	yes	6	0-5	0
29	25-39	female	secondary/higher school	farming/trading	Single	yes	3	0-5	0
36	25-39	female	secondary/higher school	others	Widow/divorced	yes	2	0-5	1	0
28	25-39	male	secondary/higher school	farming/trading	married/cohabitating	yes			0
40	40-60	male	secondary/higher school	others	married/cohabitating	yes	2	0-5	0
38	25-39	female	secondary/higher school	others	Single	yes	2	0-5	1	1
53	40-60	male	secondary/higher school	farming/trading	Single	yes	1	0-5	0
35	25-39	female	primary	farming/trading	Single	yes	4	0-5	0
41	40-60	female	primary	farming/trading	Widow/divorced	yes	5	0-5	0
37	25-39	female	primary	farming/trading	Single	yes	3	0-5	0
36	25-39	male	primary	farming/trading	married/cohabitating	yes	0	0-5	0
34	25-39	female	primary	others	married/cohabitating	yes	4	0-5	1	0
31	25-39	female	secondary/higher school	others	married/cohabitating	yes	1	0-5	0
39	25-39	female	primary	farming/trading	Single	no			0
35	25-39	female	secondary/higher school	others	married/cohabitating	yes	15	0-5	1	0
30	25-39	female	primary	farming/trading	Single	yes	0	0-5	1	0
40	40-60	female	primary	farming/trading	married/cohabitating	yes	8	0-5	0
25	25-39	female	primary	farming/trading	married/cohabitating	yes	0	0-5	0
35	25-39	female	primary	farming/trading	Single	yes	6	0-5	0
46	40-60	female	primary	farming/trading	Single	yes	10	0-5	1	0
45	40-60	female	secondary/higher school	farming/trading	married/cohabitating	yes	2	0-5	1	0
31	25-39	female	secondary/higher school	farming/trading	Single	yes	0	0-5	0
35	25-39	female	primary	farming/trading	married/cohabitating	yes	1	0-5	0
45	40-60	female	secondary/higher school	farming/trading	Single	yes	1	0-5	0
48	40-60	female	secondary/higher school	others	Single	yes	3	0-5	0
41	40-60	female	primary	farming/trading	married/cohabitating	yes	0	0-5	1	0
23	0-24	female	secondary/higher school	office work/trading	Single	yes	0	0-5	0
33	25-39	female	secondary/higher school	farming/trading	married/cohabitating	yes	7	0-5	1	0
30	25-39	female	secondary/higher school	farming/trading	Single	yes	1	0-5	0
33	25-39	male	secondary/higher school	farming/trading	married/cohabitating	no			1	0
29	25-39	male	secondary/higher school	others	married/cohabitating	no			0
32	25-39	female	secondary/higher school	others	married/cohabitating	yes	12	0-5	0
34	25-39	male	secondary/higher school	farming/trading	married/cohabitating	yes	0	0-5	1	0
25	25-39	female	secondary/higher school	others	Single	no			0
22	0-24	female	secondary/higher school	others	Single	no			1	0
32	25-39	female	secondary/higher school	farming/trading	married/cohabitating	yes	6	0-5	1	0
44	40-60	female	secondary/higher school	farming/trading	Widow/divorced	yes	11	0-5	0
31	25-39	female	secondary/higher school	others	married/cohabitating	yes	2	0-5	0
26	25-39	male	secondary/higher school	farming/trading	married/cohabitating	yes	0	0-5	0
38	25-39	female	primary	farming/trading	married/cohabitating	yes	1	0-5	1	0
31	25-39	female	primary	others	Single	no			1	0
43	40-60	male	secondary/higher school	others	Single	no			0
19	0-24	female	secondary/higher school	office work/trading	Single	yes	4	0-5	1	0
25	25-39	female	secondary/higher school	others	Widow/divorced	yes	5	0-5	0
45	40-60	male	primary	farming/trading	married/cohabitating	no			0
37	25-39	female	secondary/higher school	farming/trading	married/cohabitating	no			0
36	25-39	female	secondary/higher school	others	married/cohabitating	yes	2	0-5	0
51	40-60	male	secondary/higher school	farming/trading	Single	yes	3	0-5	0
27	25-39	male	secondary/higher school	office work/trading	married/cohabitating	no			1	0
29	25-39	female	primary	farming/trading	Widow/divorced	yes	8	0-5	1	0
21	0-24	female	secondary/higher school	farming/trading	married/cohabitating	yes	1	0-5	1	0
27	25-39	female	secondary/higher school	office work/trading	Single	yes	7	0-5	1	0
36	25-39	female	secondary/higher school	others	married/cohabitating	yes	1	0-5	1	0
34	25-39	female	primary	others	married/cohabitating	yes	0	0-5	1	0
42	40-60	female	primary	farming/trading	married/cohabitating	yes	0	0-5	1	0
35	25-39	female	secondary/higher school	others	Single	yes	0	0-5	1	0
42	40-60	female	primary	farming/trading	married/cohabitating	no			1	0
31	25-39	female	secondary/higher school	office work/trading	Widow/divorced	yes	6	0-5	0
27	25-39	female	secondary/higher school	others	married/cohabitating	yes	1	0-5	1	0
20	0-24	female	secondary/higher school	office work/trading	Single	no			0
31	25-39	female	secondary/higher school	farming/trading	married/cohabitating	no			1	0
35	25-39	female	primary	farming/trading	married/cohabitating	yes	2	0-5	1	0
43	40-60	male	primary	farming/trading	Widow/divorced	no			1	0
45	40-60	female	secondary/higher school	farming/trading	Widow/divorced	yes	4	0-5	1	0
21	0-24	female	primary	farming/trading	Single	no			1	0
22	0-24	female	secondary/higher school	office work/trading	married/cohabitating	yes	0	0-5	1	0
33	25-39	female	primary	farming/trading	Widow/divorced	no			1	0
39	25-39	female	secondary/higher school	farming/trading	Widow/divorced	yes	0	0-5	0
21	0-24	female	secondary/higher school	farming/trading	married/cohabitating	yes	1	0-5	1	0
39	25-39	female	primary	farming/trading	Single	yes	7	0-5	1	0
58	40-60	male	secondary/higher school	others	married/cohabitating	yes	6	0-5	1	0
30	25-39	female	primary	others	married/cohabitating	no			1	0
29	25-39	female	secondary/higher school	others	married/cohabitating	yes	1	0-5	1	1	1
27	25-39	female	primary	farming/trading	married/cohabitating	no			0
35	25-39	female	secondary/higher school	farming/trading	married/cohabitating	yes	1	0-5	0
32	25-39	female	primary	farming/trading	married/cohabitating	no			0
37	25-39	female	secondary/higher school	others	married/cohabitating	yes	4	0-5	1	0
53	40-60	male	secondary/higher school	others	married/cohabitating	yes	8	0-5	0
39	25-39	female	secondary/higher school	farming/trading	Widow/divorced	yes	6	0-5	0
39	25-39	female	secondary/higher school	others	Widow/divorced	yes	4	0-5	0
32	25-39	female	primary	others	married/cohabitating	yes	2	0-5	0
20	0-24	female	secondary/higher school	others	married/cohabitating	yes	3	0-5	1	0
30	25-39	female	secondary/higher school	others	married/cohabitating	no			0
28	25-39	female	primary	others	married/cohabitating	yes	1	0-5	0
36	25-39	female	primary	farming/trading	married/cohabitating	yes	4	0-5	0
28	25-39	female	secondary/higher school	others	married/cohabitating	yes	1	0-5	0
32	25-39	female	secondary/higher school	others	married/cohabitating	yes	0	0-5	0
37	25-39	female	secondary/higher school	others	married/cohabitating	yes	3	0-5	0
35	25-39	female	secondary/higher school	others	Single	yes	0	0-5	0
20	0-24	female	primary	others	married/cohabitating	yes	2	0-5	1	0
39	25-39	female	primary	others	married/cohabitating	yes	0	0-5	1	0
23	0-24	female	primary	others	married/cohabitating	yes	1	0-5	1	0
57	40-60	female	primary	others	married/cohabitating	yes	0	0-5	0
38	25-39	female	primary	others	married/cohabitating	yes	0	0-5	0
52	40-60	female	primary	farming/trading	Widow/divorced	yes	3	0-5	0
47	40-60	female	secondary/higher school	farming/trading	married/cohabitating	yes	8	0-5	0
32	25-39	male	primary	others	married/cohabitating	yes	6	0-5	0
36	25-39	male	secondary/higher school	office work/trading	Single	yes	7	0-5	1	0
32	25-39	female	secondary/higher school	farming/trading	married/cohabitating	yes	2	0-5	1	0
30	25-39	female	secondary/higher school	others	married/cohabitating	yes	1	0-5	1	0
50	40-60	female	secondary/higher school	others	married/cohabitating	no			1	0
26	25-39	female	primary	others	Single	yes	0	0-5	0
38	25-39	male	secondary/higher school	others	Single	yes	2	0-5	0
47	40-60	female	secondary/higher school	farming/trading	Widow/divorced	yes	0	0-5	1	0
27	25-39	female	primary	others	Single	no			1	1	1
38	25-39	female	secondary/higher school	others	married/cohabitating	no			1	1	1
36	25-39	female	primary	farming/trading	married/cohabitating	yes	0	0-5	0
54	40-60	female	primary	farming/trading	Widow/divorced	yes	7	0-5	0
42	40-60	male	primary	farming/trading	married/cohabitating	yes	0	0-5	0
32	25-39	female	secondary/higher school	farming/trading	married/cohabitating	no			0
25	25-39	female	secondary/higher school	farming/trading	married/cohabitating	yes	6	0-5	1	0
42	40-60	male	secondary/higher school	farming/trading	married/cohabitating	no			0
46	40-60	female	primary	farming/trading	married/cohabitating	yes	6	0-5	0
29	25-39	female	secondary/higher school	farming/trading	married/cohabitating	yes	2	0-5	0
41	40-60	female	secondary/higher school	farming/trading	Single	yes	0	0-5	1	0
34	25-39	female	primary	farming/trading	married/cohabitating	yes	0	0-5	1	0
42	40-60	female	secondary/higher school	farming/trading	Single	yes	6	0-5	0
40	40-60	female	secondary/higher school	farming/trading	married/cohabitating	no			0
43	40-60	female	secondary/higher school	farming/trading	married/cohabitating	yes	2	0-5	0
42	40-60	female	primary	farming/trading	Single	yes	6	0-5	1	0
36	25-39	female	secondary/higher school	farming/trading	married/cohabitating	yes	6	0-5	1	0
21	0-24	male	secondary/higher school	others	married/cohabitating	no			1	1	1
46	40-60	male	secondary/higher school	others	married/cohabitating	yes	1	0-5	0
45	40-60	male	secondary/higher school	farming/trading	Single	yes	1	0-5	0
50	40-60	male	primary	others	married/cohabitating	yes	0	0-5	0
42	40-60	male	secondary/higher school	others	married/cohabitating	yes	0	0-5	0
43	40-60	male	secondary/higher school	others	married/cohabitating	yes	8	0-5	0
29	25-39	male	secondary/higher school	farming/trading	married/cohabitating	yes	2	0-5	1	0
28	25-39	female	primary	farming/trading	married/cohabitating	yes	8	0-5	1	0
22	0-24	female	secondary/higher school	farming/trading	married/cohabitating	no			1	0
32	25-39	female	secondary/higher school	farming/trading	married/cohabitating	yes	1	0-5	1	0
20	0-24	female	secondary/higher school	others	Single	yes	2	0-5	0
46	40-60	female	primary	others	married/cohabitating	yes	8	0-5	0
41	40-60	male	secondary/higher school	farming/trading	married/cohabitating	no			0
40	40-60	female	primary	farming/trading	Single	yes	3	0-5	1	0
32	25-39	female	primary	farming/trading	married/cohabitating	yes	2	0-5	1	0
23	0-24	female	secondary/higher school	others	married/cohabitating	yes	0	0-5	0
42	40-60	male	secondary/higher school	others	married/cohabitating	yes	0	0-5	0
45	40-60	female	primary	farming/trading	Single	yes	1	0-5	0
44	40-60	female	primary	farming/trading	married/cohabitating	yes	8	0-5	1	1	1
43	40-60	female	secondary/higher school	others	married/cohabitating	yes	4	0-5	0
36	25-39	male	primary	farming/trading	married/cohabitating	yes	0	0-5	1	0
34	25-39	female	primary	others	married/cohabitating	yes	4	0-5	0
25	25-39	female	secondary/higher school	farming/trading	Single	yes	1	0-5	0
32	25-39	female	primary	farming/trading	married/cohabitating	yes	3	0-5	0
41	40-60	female	primary	farming/trading	married/cohabitating	yes	0	0-5	1	0
34	25-39	female	secondary/higher school	farming/trading	married/cohabitating	yes	1	0-5	0
56	40-60	female	primary	farming/trading	Widow/divorced	yes	0	0-5	0
35	25-39	female	secondary/higher school	farming/trading	married/cohabitating	yes	5	0-5	0
48	40-60	male	primary	farming/trading	Widow/divorced	yes	2	0-5	0
28	25-39	female	secondary/higher school	farming/trading	married/cohabitating	yes	6	0-5	0
23	0-24	female	secondary/higher school	others	Single	yes	0	0-5	0
24	0-24	female	secondary/higher school	others	married/cohabitating	yes	1	0-5	1	0
42	40-60	female	primary	farming/trading	Widow/divorced	yes	3	0-5	0
21	0-24	female	secondary/higher school	office work/trading	Single	yes	1	0-5	1	0
29	25-39	female	primary	farming/trading	married/cohabitating	yes	0	0-5	1	1	1
32	25-39	female	primary	farming/trading	married/cohabitating	yes	0	0-5	0
38	25-39	male	secondary/higher school	farming/trading	married/cohabitating	yes	0	0-5	1	0
51	40-60	female	secondary/higher school	farming/trading	Single	yes	4	0-5	0
30	25-39	female	primary	others	married/cohabitating	yes	5	0-5	0
29	25-39	female	secondary/higher school	others	Single	yes	0	0-5	0
47	40-60	female	primary	others	Widow/divorced	yes	0	0-5	1	0
55	40-60	male	secondary/higher school	others	married/cohabitating	yes			1	0
41	40-60	female	primary	farming/trading	married/cohabitating	yes	10	0-5	1	1	1
23	0-24	female	primary	farming/trading	married/cohabitating	yes	6	0-5	1	0
38	25-39	female	secondary/higher school	farming/trading	married/cohabitating	yes	0	0-5	0
29	25-39	female	primary	farming/trading	married/cohabitating	yes	0	0-5	1	0
34	25-39	female	primary	farming/trading	married/cohabitating	yes	1	0-5	0
31	25-39	female	secondary/higher school	office work/trading	Widow/divorced	yes	6	0-5	0
29	25-39	female	secondary/higher school	others	married/cohabitating	yes	0	0-5	0
45	40-60	female	primary	farming/trading	married/cohabitating	yes	5	0-5	1	1	1
37	25-39	male	secondary/higher school	farming/trading	married/cohabitating	yes	6	0-5	0
17	0-24	female	secondary/higher school	others	married/cohabitating	yes	2	0-5	1	0
32	25-39	female	secondary/higher school	others	married/cohabitating	yes	2	0-5	1	0
47	40-60	female	primary	farming/trading	Widow/divorced	yes	10	0-5	0
20	0-24	female	secondary/higher school	office work/trading	married/cohabitating	yes	2	0-5	1	0
40	40-60	female	primary	others	married/cohabitating	yes	2	0-5	1	0
40	40-60	male	secondary/higher school	others	married/cohabitating	yes	0	0-5	1	0
36	25-39	female	secondary/higher school	others	married/cohabitating	yes	1	0-5	1	0
32	25-39	female	secondary/higher school	farming/trading	married/cohabitating	yes	2	0-5	0
35	25-39	female	primary	farming/trading	Single	yes	6	0-5	1	0
41	40-60	male	secondary/higher school	others	married/cohabitating	yes	1	0-5	0
21	0-24	female	secondary/higher school	others	married/cohabitating	yes	0	0-5	0
38	25-39	female	secondary/higher school	others	married/cohabitating	yes	2	0-5	1	0
39	25-39	female	primary	farming/trading	Single	yes	0	0-5	0
27	25-39	female	secondary/higher school	farming/trading	Single	yes	5	0-5	1	0
37	25-39	female	secondary/higher school	farming/trading	married/cohabitating	yes	1	0-5	0
41	40-60	female	secondary/higher school	others	Single	yes	3	0-5	0
36	25-39	female	secondary/higher school	others	married/cohabitating	yes	2	0-5	0
27	25-39	female	secondary/higher school	others	married/cohabitating	yes			0
27	25-39	female	secondary/higher school	others	Single	yes	2	0-5	0
39	25-39	female	primary	farming/trading	married/cohabitating	yes	0	0-5	0
45	40-60	female	secondary/higher school	others	Widow/divorced	yes	2	0-5	0
35	25-39	female	secondary/higher school	farming/trading	married/cohabitating	yes	10	0-5	1	0
51	40-60	male	secondary/higher school	farming/trading	married/cohabitating	yes	2	0-5	1	0
44	40-60	female	primary	farming/trading	married/cohabitating	yes	5	0-5	0
23	0-24	female	primary	farming/trading	Widow/divorced	yes	2	0-5	0
41	40-60	male	secondary/higher school	farming/trading	married/cohabitating	yes	3	0-5	0
40	40-60	male	primary	farming/trading	married/cohabitating	yes	2	0-5	0
30	25-39	female	secondary/higher school	farming/trading	Single	yes	9	0-5	0
23	0-24	female	secondary/higher school	others	married/cohabitating	yes	3	0-5	1	0
31	25-39	female	primary	farming/trading	married/cohabitating	yes	4	0-5	0
22	0-24	female	primary	farming/trading	married/cohabitating	yes	0	0-5	0
36	25-39	female	secondary/higher school	farming/trading	married/cohabitating	yes	2	0-5	0
24	0-24	female	secondary/higher school	office work/trading	Single	yes	2	0-5	0
56	40-60	female	primary	farming/trading	married/cohabitating	yes	0	0-5	0
29	25-39	female	secondary/higher school	others	married/cohabitating	yes	2	0-5	0
21	0-24	male	secondary/higher school	others	married/cohabitating	yes	3	0-5	0
39	25-39	female	primary	farming/trading	married/cohabitating	yes	7	0-5	1	0
30	25-39	female	secondary/higher school	others	married/cohabitating	yes	1	0-5	1	0
49	40-60	male	secondary/higher school	office work/trading	married/cohabitating	yes	2	0-5	1	0
50	40-60	male	secondary/higher school	farming/trading	married/cohabitating	yes	7	0-5	1	0
51	40-60	male	secondary/higher school	office work/trading	married/cohabitating	yes	5	0-5	1	0
20	0-24	female	primary	farming/trading	married/cohabitating	yes	0	0-5	1	0
45	40-60	female	primary	farming/trading	Widow/divorced	yes	5	0-5	0
52	40-60	male	secondary/higher school	others	Widow/divorced	yes	0	0-5	0
32	25-39	female	secondary/higher school	others	married/cohabitating	yes	0	0-5	0
30	25-39	male	none	farming/trading	married/cohabitating	yes	3	0-5	0
29	25-39	female	secondary/higher school	farming/trading	married/cohabitating	yes	4	0-5	1	0
36	25-39	male	secondary/higher school	farming/trading	married/cohabitating	yes	3	0-5	0
40	40-60	female	secondary/higher school	farming/trading	Widow/divorced	yes	1	0-5	0
27	25-39	female	primary	farming/trading	married/cohabitating	yes	1	0-5	0
29	25-39	female	primary	farming/trading	married/cohabitating	yes	5	0-5	1	0
32	25-39	female	secondary/higher school	farming/trading	married/cohabitating	yes	5	0-5	0
38	25-39	female	secondary/higher school	farming/trading	married/cohabitating	yes	2	0-5	1	0
34	25-39	female	primary	farming/trading	Single	yes	2	0-5	0
56	40-60	male	secondary/higher school	farming/trading	married/cohabitating	yes	1	0-5	1	0
33	25-39	female	primary	farming/trading	Widow/divorced	yes	3	0-5	0
30	25-39	female	primary	others	married/cohabitating	yes	5	0-5	1	0
29	25-39	female	secondary/higher school	office work/trading	married/cohabitating	yes	2	0-5	0
37	25-39	female	secondary/higher school	farming/trading	married/cohabitating	yes	8	0-5	1	0
38	25-39	female	secondary/higher school	others	married/cohabitating	yes	10	0-5	1	0
33	25-39	female	secondary/higher school	farming/trading	married/cohabitating	yes	2	0-5	1	0
42	40-60	male	secondary/higher school	farming/trading	married/cohabitating	yes	10	0-5	1	0
29	25-39	female	primary	farming/trading	married/cohabitating	yes	7	0-5	0
36	25-39	male	secondary/higher school	farming/trading	married/cohabitating	no			1	0
34	25-39	female	primary	farming/trading	Single	yes	7	0-5	0
51	40-60	female	secondary/higher school	office work/trading	married/cohabitating	yes	7	0-5	0
41	40-60	female	secondary/higher school	farming/trading	married/cohabitating	yes	1	0-5	0
42	40-60	male	primary	farming/trading	married/cohabitating	yes	1	0-5	0
31	25-39	female	secondary/higher school	others	married/cohabitating	yes	3	0-5	1	0
50	40-60	male	primary	farming/trading	married/cohabitating	yes	1	0-5	0
22	0-24	female	primary	farming/trading	married/cohabitating	no			1	0
43	40-60	female	primary	farming/trading	Single	yes	7	0-5	1	0
39	25-39	female	primary	farming/trading	Single	yes	4	0-5	1	0
39	25-39	female	secondary/higher school	farming/trading	married/cohabitating	yes	0	0-5	1	0
30	25-39	female	primary	farming/trading	married/cohabitating	yes	1	0-5	1	0
36	25-39	female	secondary/higher school	office work/trading	married/cohabitating	yes	6	0-5	1	0
47	40-60	female	primary	farming/trading	Single	yes	1	0-5	1	0
38	25-39	female	primary	others	married/cohabitating	yes	3	0-5	1	0
24	0-24	female	secondary/higher school	others	married/cohabitating	yes	2	0-5	1	0
38	25-39	female	secondary/higher school	others	married/cohabitating	yes	4	0-5	1	0
38	25-39	female	primary	farming/trading	married/cohabitating	yes	1	0-5	0
33	25-39	female	primary	farming/trading	Widow/divorced	yes	13	0-5	1	0
19	0-24	female	primary	farming/trading	married/cohabitating	yes	0	0-5	1	0
35	25-39	female	secondary/higher school	others	married/cohabitating	yes	0	0-5	1	0
37	25-39	female	secondary/higher school	farming/trading	Widow/divorced	yes	2	0-5	1	0
34	25-39	female	secondary/higher school	farming/trading	married/cohabitating	yes	1	0-5	1	0
39	25-39	female	secondary/higher school	farming/trading	Single	yes	1	0-5	0
29	25-39	female	secondary/higher school	farming/trading	Widow/divorced	yes	5	0-5	1	0
31	25-39	female	secondary/higher school	office work/trading	married/cohabitating	yes	8	0-5	1	0
34	25-39	female	secondary/higher school	others	married/cohabitating	yes	1	0-5	1	0
29	25-39	female	primary	farming/trading	married/cohabitating	yes	2	0-5	1	0
41	40-60	female	secondary/higher school	farming/trading	married/cohabitating	yes	2	0-5	1	0
48	40-60	female	secondary/higher school	farming/trading	Widow/divorced	yes	3	0-5	1	0
28	25-39	female	primary	others	Single	yes	0	0-5	1	0
45	40-60	male	secondary/higher school	others	married/cohabitating	yes	5	0-5	1	0
45	40-60	female	secondary/higher school	farming/trading	married/cohabitating	yes	3	0-5	1	0
34	25-39	female	secondary/higher school	farming/trading	Single	yes	2	0-5	1	0
38	25-39	female	secondary/higher school	farming/trading	married/cohabitating	yes	2	0-5	1	0
46	40-60	female	secondary/higher school	farming/trading	Widow/divorced	yes	3	0-5	1	0
42	40-60	female	secondary/higher school	farming/trading	Single	yes	4	0-5	1	0
27	25-39	female	secondary/higher school	farming/trading	married/cohabitating	yes	2	0-5	1	0
29	25-39	female	secondary/higher school	farming/trading	Single	yes	2	0-5	1	0
40	40-60	female	secondary/higher school	others	Widow/divorced	yes	9	0-5	1	0
30	25-39	female	secondary/higher school	others	married/cohabitating	yes	3	0-5	1	0
30	25-39	female	secondary/higher school	office work/trading	Single	yes	3	0-5	1	0
34	25-39	female	primary	farming/trading	married/cohabitating	yes	1	0-5	1	0
43	40-60	female	secondary/higher school	farming/trading	Widow/divorced	yes	3	0-5	1	1	1
17	0-24	female	secondary/higher school	office work/trading	married/cohabitating	yes	0	0-5	1	0
27	25-39	female	secondary/higher school	office work/trading	Single	yes	Missing		1	0
38	25-39	female	secondary/higher school	farming/trading	Single	no	Missing		1	1	1
39	25-39	female	secondary/higher school	farming/trading	married/cohabitating	yes	96	6-100	1	0
39	25-39	female	primary	farming/trading	Single	yes	108	6-100	1	0
50	40-60	female	secondary/higher school	farming/trading	Widow/divorced	yes	84	6-100	0
30	25-39	female	secondary/higher school	office work/trading	Single	yes	48	0-5	0
36	25-39	female	secondary/higher school	others	Single	yes	36	0-5	0
43	40-60	female	primary	farming/trading	married/cohabitating	yes	96	6-100	1	0
40	40-60	female	secondary/higher school	farming/trading	married/cohabitating	yes	12	0-5	0
44	40-60	male	secondary/higher school	others	married/cohabitating	yes	180	6-100	0
31	25-39	male	none	others	married/cohabitating	yes	12	0-5	0
52	40-60	male	secondary/higher school	farming/trading	married/cohabitating	yes	Missing		0
32	25-39	female	secondary/higher school	farming/trading	married/cohabitating	yes	132	6-100	0
30	25-39	female	secondary/higher school	farming/trading	married/cohabitating	yes	96	6-100	1	0
35	25-39	male	primary	farming/trading	married/cohabitating	yes	132	6-100	0
43	40-60	female	primary	farming/trading	married/cohabitating	yes	72	6-100	1	0
34	25-39	female	primary	farming/trading	Single	yes	12	0-5	1	0
48	40-60	male	primary	others	married/cohabitating	yes	144	6-100	1	0
52	40-60	male	secondary/higher school	farming/trading	married/cohabitating	yes	60	0-5	1	0
40	40-60	female	secondary/higher school	farming/trading	Single	yes	36	0-5	1	0
42	40-60	male	primary	farming/trading	married/cohabitating	yes	Missing		0
31	25-39	female	secondary/higher school	farming/trading	Widow/divorced	yes	48	0-5	1	0
39	25-39	female	primary	farming/trading	Widow/divorced	yes	Missing		0
27	25-39	female	secondary/higher school	office work/trading	Widow/divorced	yes	36	0-5	0
22	0-24	female	secondary/higher school	farming/trading	Single	yes	36	0-5	0
51	40-60	female	primary	farming/trading	Widow/divorced	yes	120	6-100	0
34	25-39	female	secondary/higher school	others	Single	yes	72	6-100	0
31	25-39	female	secondary/higher school	others	married/cohabitating	yes	72	6-100	1	0
39	25-39	male	secondary/higher school	others	married/cohabitating	yes	36	0-5	0
42	40-60	female	secondary/higher school	others	Widow/divorced	yes	132	6-100	1	0
35	25-39	female	secondary/higher school	farming/trading	Widow/divorced	yes	84	6-100	0
34	25-39	female	primary	farming/trading	Widow/divorced	yes	108	6-100	0
33	25-39	female	primary	farming/trading	married/cohabitating	yes	24	0-5	1	0
26	25-39	female	secondary/higher school	others	Single	yes	108	6-100	0
27	25-39	female	primary	farming/trading	Single	yes	12	0-5	1	0
38	25-39	female	secondary/higher school	office work/trading	married/cohabitating	yes	96	6-100	0
38	25-39	female	primary	others	Widow/divorced	no	48	0-5	0
50	40-60	female	primary	farming/trading	Widow/divorced	yes	4	0-5	1	0
50	40-60	female	primary	farming/trading	married/cohabitating	yes	8	0-5	0
27	25-39	female	primary	office work/trading	Single	yes	72	6-100	1	0
28	25-39	female	primary	farming/trading	Single	yes	8	0-5	0
28	25-39	female	primary	farming/trading	married/cohabitating	yes	108	6-100	0
33	25-39	female	secondary/higher school	others	Single	yes	24	0-5	0
30	25-39	female	secondary/higher school	farming/trading	married/cohabitating	yes	1	0-5	0
33	25-39	female	primary	farming/trading	married/cohabitating	yes	60	0-5	1	0
26	25-39	female	secondary/higher school	farming/trading	married/cohabitating	yes	12	0-5	1	0
31	25-39	female	primary	farming/trading	married/cohabitating	yes	12	0-5	1	0
42	40-60	male	primary	farming/trading	married/cohabitating	yes	84	6-100	0
56	40-60	female	primary	farming/trading	Widow/divorced	yes	84	6-100	1	0
35	25-39	female	secondary/higher school	farming/trading	Single	yes	84	6-100	1	0
34	25-39	female	primary	farming/trading	Widow/divorced	no	120	6-100	1	0
37	25-39	male	secondary/higher school	office work/trading	married/cohabitating	yes	12	0-5	1	0
37	25-39	male	secondary/higher school	office work/trading	married/cohabitating	yes	12	0-5	1	0
28	25-39	female	secondary/higher school	farming/trading	Single	yes	72	6-100	1	0
41	40-60	female	primary	farming/trading	Single	yes	108	6-100	1	0
30	25-39	female	primary	others	Single	yes	72	6-100	0
34	25-39	female	primary	others	Single	yes	48	0-5	1	0
32	25-39	female	secondary/higher school	others	Single	yes	36	0-5	1	0
37	25-39	female	secondary/higher school	farming/trading	Single	yes	108	6-100	0
44	40-60	female	secondary/higher school	others	married/cohabitating	yes	132	6-100	0
50	40-60	male	secondary/higher school	farming/trading	married/cohabitating	yes	108	6-100	1	0
35	25-39	female	primary	others	married/cohabitating	yes	48	0-5	0
34	25-39	male	secondary/higher school	others	married/cohabitating	yes	84	6-100	0
39	25-39	female	secondary/higher school	farming/trading	married/cohabitating	yes	84	6-100	0
34	25-39	female	secondary/higher school	farming/trading	Single	yes	60	0-5	0
36	25-39	male	secondary/higher school	others	Single	yes	60	0-5	1	0
35	25-39	female	secondary/higher school	office work/trading	married/cohabitating	yes	72	6-100	1	0
33	25-39	female	secondary/higher school	office work/trading	married/cohabitating	yes	24	0-5	0
33	25-39	female	secondary/higher school	office work/trading	Single	yes	48	0-5	0
29	25-39	female	secondary/higher school	others	married/cohabitating	yes	120	6-100	1	0
35	25-39	female	primary	farming/trading	married/cohabitating	yes	12	0-5	1	0
48	40-60	female	primary	others	Widow/divorced	yes	96	6-100	1	0
40	40-60	female	primary	others	married/cohabitating	yes	120	6-100	1	0
34	25-39	female	primary	farming/trading	Widow/divorced	yes	3	0-5	1	0
47	40-60	female	secondary/higher school	others	Single	yes	132	6-100	0
46	40-60	male	primary	others	Single	yes	72	6-100	1	0
46	40-60	male	primary	others	married/cohabitating	yes	72	6-100	1	0
32	25-39	female	secondary/higher school	farming/trading	Single	yes	96	6-100	0
45	40-60	female	primary	farming/trading	married/cohabitating	yes	168	6-100	0
37	25-39	female	secondary/higher school	others	married/cohabitating	yes	36	0-5	0
45	40-60	female	primary	farming/trading	Widow/divorced	yes	48	0-5	0
22	0-24	female	primary	farming/trading	Widow/divorced	yes	108	6-100	1	0
40	40-60	female	secondary/higher school	farming/trading	Single	yes	132	6-100	0
35	25-39	female	secondary/higher school	office work/trading	married/cohabitating	yes	84	6-100	1	0
33	25-39	female	primary	farming/trading	Single	yes	84	6-100	1	0
30	25-39	female	primary	others	Single	yes	60	0-5	0
43	40-60	female	primary	farming/trading	Single	yes	48	0-5	0
32	25-39	female	primary	others	Widow/divorced	yes	36	0-5	0
26	25-39	female	secondary/higher school	others	married/cohabitating	yes	60	0-5	1	0
39	25-39	female	secondary/higher school	office work/trading	married/cohabitating	yes	48	0-5	1	0
36	25-39	female	secondary/higher school	farming/trading	Widow/divorced	yes	36	0-5	0
40	40-60	female	primary	others	Single	yes	108	6-100	1	0
40	40-60	female	secondary/higher school	farming/trading	Single	yes	84	6-100	1	1
32	25-39	female	primary	farming/trading	Single	yes	36	0-5	0
34	25-39	female	primary	others	Single	yes	1	0-5	0
38	25-39	female	primary	farming/trading	married/cohabitating	yes	36	0-5	1	0
33	25-39	female	primary	farming/trading	married/cohabitating	yes	84	6-100	1	0
56	40-60	female	secondary/higher school	others	Widow/divorced	yes	36	0-5	0
40	40-60	female	primary	farming/trading	Single	yes	4	0-5	0
39	25-39	female	primary	farming/trading	married/cohabitating	yes	12	0-5	1	0
36	25-39	female	secondary/higher school	others	married/cohabitating	yes	10	0-5	0
34	25-39	female	primary	farming/trading	Single	yes	60	0-5	1	0
38	25-39	female	secondary/higher school	farming/trading	Single	yes	36	0-5	0
40	40-60	female	primary	farming/trading	Single	yes	132	6-100	0
40	40-60	female	primary	farming/trading	married/cohabitating	yes	24	0-5	0
32	25-39	female	secondary/higher school	others	married/cohabitating	yes	12	0-5	1	0
36	25-39	female	secondary/higher school	farming/trading	married/cohabitating	yes	48	0-5	0
27	25-39	female	primary	others	married/cohabitating	yes	72	6-100	0
27	25-39	female	primary	others	married/cohabitating	yes	72	6-100	1	0
39	25-39	female	primary	farming/trading	Single	yes	60	0-5	1	0
32	25-39	female	secondary/higher school	farming/trading	Single	yes	1	0-5	0
36	25-39	female	primary	farming/trading	Single	yes	60	0-5	0
44	40-60	male	primary	farming/trading	married/cohabitating	yes	1	0-5	0
37	25-39	female	primary	others	married/cohabitating	yes	36	0-5	0
34	25-39	female	secondary/higher school	office work/trading	Single	yes	1	0-5	1	0
22	0-24	female	primary	others	Single	yes	36	0-5	1	0
27	25-39	female	secondary/higher school	others	Single	yes	60	0-5	0
33	25-39	female	secondary/higher school	farming/trading	married/cohabitating	yes	96	6-100	0
49	40-60	female	primary	farming/trading	Single	yes	96	6-100	0
50	40-60	female	primary	farming/trading	Widow/divorced	yes	120	6-100	0
26	25-39	female	secondary/higher school	office work/trading	Single	yes	36	0-5	1	0
33	25-39	female	secondary/higher school	office work/trading	Single	yes	36	0-5	0
37	25-39	male	secondary/higher school	others	married/cohabitating	yes	3	0-5	1	0
32	25-39	female	primary	others	married/cohabitating	yes	96	6-100	1	0
41	40-60	female	secondary/higher school	farming/trading	Single	yes	6	0-5	0
25	25-39	female	primary	others	Single	yes	36	0-5	1	0
32	25-39	female	primary	farming/trading	Single	yes	120	6-100	0
38	25-39	female	primary	farming/trading	Single	yes	84	6-100	1	0
29	25-39	male	secondary/higher school	others	Single	yes	7	0-5	0
35	25-39	female	primary	farming/trading	Single	yes	120	6-100	1	0
39	25-39	male	secondary/higher school	farming/trading	married/cohabitating	yes	96	6-100	0
28	25-39	female	secondary/higher school	office work/trading	married/cohabitating	yes	24	0-5	1	0
36	25-39	female	primary	farming/trading	married/cohabitating	yes	12	0-5	0
37	25-39	female	primary	farming/trading	Single	yes	96	6-100	1	0
49	40-60	female	primary	farming/trading	married/cohabitating	yes	96	6-100	1	0
31	25-39	female	primary	farming/trading	Single	yes	84	6-100	1	0
32	25-39	female	primary	others	married/cohabitating	yes	12	0-5	1	0
30	25-39	female	primary	others	married/cohabitating	yes	6	0-5	1	0
38	25-39	female	secondary/higher school	farming/trading	Single	yes	24	0-5	1	0
35	25-39	male	secondary/higher school	others	married/cohabitating	yes	6	0-5	0
35	25-39	female	primary	farming/trading	married/cohabitating	yes	96	6-100	1	0
29	25-39	female	secondary/higher school	others	married/cohabitating	yes	72	6-100	1	0
43	40-60	male	primary	others	married/cohabitating	yes	96	6-100	1	0
45	40-60	male	primary	others	Single	yes	84	6-100	1	0
46	40-60	female	secondary/higher school	farming/trading	Single	yes	96	6-100	1	0
30	25-39	female	primary	others	Single	no	Missing		0
35	25-39	male	primary	farming/trading	married/cohabitating	no	0	0-5	0
51	40-60	male	secondary/higher school	farming/trading	married/cohabitating	yes	2	0-5	0
32	25-39	female	primary	others	married/cohabitating	yes	60	0-5	1	0
32	25-39	female	secondary/higher school	farming/trading	Widow/divorced	yes	7	0-5	0
31	25-39	female	primary	others	married/cohabitating	yes	24	0-5	0
30	25-39	female	primary	farming/trading	Single	yes	48	0-5	0
36	25-39	female	primary	others	Single	yes	36	0-5	0
22	0-24	female	primary	farming/trading	married/cohabitating	yes	7	0-5	0
40	40-60	female	secondary/higher school	farming/trading	married/cohabitating	yes	108	6-100	1	0
36	25-39	female	primary	farming/trading	married/cohabitating	yes	84	6-100	1	0
40	40-60	male	primary	farming/trading	married/cohabitating	yes	108	6-100	1	0
34	25-39	female	primary	farming/trading	married/cohabitating	yes	11	0-5	0
25	25-39	female	secondary/higher school	others	married/cohabitating	yes	48	0-5	1	0
30	25-39	female	secondary/higher school	farming/trading	married/cohabitating	yes	132	6-100	0
41	40-60	female	secondary/higher school	farming/trading	Single	yes	96	6-100	0
32	25-39	female	primary	farming/trading	married/cohabitating	yes	120	6-100	1	0
30	25-39	female	primary	farming/trading	married/cohabitating	yes	12	0-5	0
27	25-39	female	secondary/higher school	farming/trading	married/cohabitating	yes	72	6-100	1	0
34	25-39	female	secondary/higher school	farming/trading	married/cohabitating	yes	120	6-100	1	0
28	25-39	female	primary	farming/trading	Single	yes	Missing		0
27	25-39	female	secondary/higher school	farming/trading	married/cohabitating	yes	72	6-100	1	0
52	40-60	male	primary	others	Widow/divorced	yes	24	0-5	1	0
32	25-39	female	secondary/higher school	others	married/cohabitating	yes	72	6-100	1	0
42	40-60	female	secondary/higher school	farming/trading	married/cohabitating	yes	132	6-100	0
32	25-39	female	primary	farming/trading	Single	no	Missing		1	0
42	40-60	female	primary	office work/trading	Single	yes	108	6-100	1	0
36	25-39	female	secondary/higher school	others	married/cohabitating	yes	12	0-5	1	0
39	25-39	female	secondary/higher school	others	Single	yes	84	6-100	1	0
34	25-39	female	primary	farming/trading	Single	yes	12	0-5	1	0
32	25-39	female	primary	others	married/cohabitating	yes	12	0-5	1	0
36	25-39	female	secondary/higher school	farming/trading	married/cohabitating	yes	12	0-5	1	0
42	40-60	female	secondary/higher school	farming/trading	married/cohabitating	yes	132	6-100	1	0
30	25-39	female	secondary/higher school	farming/trading	married/cohabitating	yes	3	0-5	1	0
21	0-24	female	primary	others	Single	yes	12	0-5	1	0
40	40-60	female	primary	farming/trading	married/cohabitating	yes	96	6-100	1	0
55	40-60	male	secondary/higher school	farming/trading	married/cohabitating	yes	12	0-5	1	0
28	25-39	female	primary	others	married/cohabitating	yes	1	0-5	1	0
29	25-39	female	secondary/higher school	farming/trading	married/cohabitating	yes	48	0-5	1	0
41	40-60	male	primary	farming/trading	married/cohabitating	yes	12	0-5	0
38	25-39	female	primary	others	Widow/divorced	yes	60	0-5	1	0
40	40-60	female	primary	farming/trading	Single	yes	96	6-100	1	0
43	40-60	male	primary	others	married/cohabitating	yes	24	0-5	1	0
43	40-60	male	secondary/higher school	others	married/cohabitating	yes	12	0-5	1	0
43	40-60	female	primary	farming/trading	married/cohabitating	yes	72	6-100	0
30	25-39	female	secondary/higher school	others	married/cohabitating	yes	96	6-100	0
43	40-60	female	secondary/higher school	farming/trading	Widow/divorced	yes	144	6-100	0
51	40-60	male	primary	others	married/cohabitating	yes	12	0-5	0
57	40-60	male	secondary/higher school	others	married/cohabitating	yes	132	6-100	0
30	25-39	male	secondary/higher school	others	married/cohabitating	yes	36	0-5	1	0
41	40-60	female	secondary/higher school	farming/trading	married/cohabitating	yes	96	6-100	1	0
31	25-39	female	primary	farming/trading	Single	yes	12	0-5	1	0
29	25-39	female	primary	farming/trading	married/cohabitating	yes	96	6-100	1	0
32	25-39	female	secondary/higher school	others	married/cohabitating	yes	36	0-5	1	0
41	40-60	male	primary	farming/trading	married/cohabitating	yes	Missing		1	0
39	25-39	female	secondary/higher school	others	married/cohabitating	yes	132	6-100	1	0
28	25-39	female	secondary/higher school	others	married/cohabitating	yes	1	0-5	0
28	25-39	female	primary	farming/trading	married/cohabitating	yes	1	0-5	1	0
32	25-39	female	primary	farming/trading	Single	yes	120	6-100	1	0
36	25-39	female	secondary/higher school	others	Single	yes	24	0-5	0
55	40-60	male	secondary/higher school	others	married/cohabitating	yes	48	0-5	1	0
28	25-39	female	secondary/higher school	farming/trading	married/cohabitating	yes	48	0-5	1	0
35	25-39	female	primary	farming/trading	married/cohabitating	yes	24	0-5	1	0
56	40-60	male	secondary/higher school	others	married/cohabitating	yes	120	6-100	0
47	40-60	male	primary	farming/trading	married/cohabitating	yes	84	6-100	1	0
25	25-39	female	secondary/higher school	others	Single	yes	5	0-5	1	0
44	40-60	male	secondary/higher school	farming/trading	married/cohabitating	no	0	0-5	0
34	25-39	female	secondary/higher school	farming/trading	Single	yes	36	0-5	1	0
36	25-39	female	secondary/higher school	farming/trading	Single	yes	8	0-5	1	0
22	0-24	female	primary	others	married/cohabitating	yes	8	0-5	1	0
22	0-24	female	primary	others	married/cohabitating	yes	8	0-5	1	0
45	40-60	male	primary	others	married/cohabitating	yes	120	6-100	1	0
40	40-60	female	primary	farming/trading	Widow/divorced	yes	9	0-5	0
48	40-60	male	secondary/higher school	others	married/cohabitating	yes	8	0-5	0
20	0-24	female	primary	farming/trading	Single	no	Missing		1	0
39	25-39	female	primary	farming/trading	Single	yes	24	0-5	0
28	25-39	female	secondary/higher school	farming/trading	Single	yes	4	0-5	1	0
44	40-60	male	primary	farming/trading	married/cohabitating	yes	120	6-100	0
35	25-39	male	primary	others	married/cohabitating	yes	6	0-5	1	0
29	25-39	female	primary	others	married/cohabitating	yes	12	0-5	1	0
32	25-39	male	primary	others	married/cohabitating	yes	60	0-5	1	0
51	40-60	male	secondary/higher school	others	married/cohabitating	yes	132	6-100	1	0
58	40-60	male	secondary/higher school	farming/trading	married/cohabitating	yes	36	0-5	1	0
54	40-60	male	primary	others	married/cohabitating	yes	12	0-5	1	0
46	40-60	male	primary	others	married/cohabitating	yes	36	0-5	0
26	25-39	female	primary	others	Single	yes	24	0-5	1	0
42	40-60	female	primary	farming/trading	Widow/divorced	yes	108	6-100	1	0
30	25-39	female	secondary/higher school	farming/trading	married/cohabitating	yes	24	0-5	1	0
43	40-60	female	secondary/higher school	farming/trading	Single	yes	84	6-100	1	0
56	40-60	male	secondary/higher school	others	Widow/divorced	yes	24	0-5	1	0
42	40-60	female	primary	farming/trading	married/cohabitating	yes	12	0-5	1	0
48	40-60	male	primary	others	married/cohabitating	yes	84	6-100	1	0
49	40-60	male	secondary/higher school	office work/trading	married/cohabitating	yes	108	6-100	0
40	40-60	female	primary	farming/trading	married/cohabitating	yes	Missing		1	0
32	25-39	female	secondary/higher school	farming/trading	married/cohabitating	no	Missing		1	0
40	40-60	female	secondary/higher school	farming/trading	Single	yes	132	6-100	1	0
26	25-39	female	primary	farming/trading	married/cohabitating	yes	108	6-100	1	0
40	40-60	male	secondary/higher school	farming/trading	married/cohabitating	yes	84	6-100	1	0
38	25-39	female	secondary/higher school	others	Single	yes	96	6-100	1	0
33	25-39	female	primary	farming/trading	married/cohabitating	yes	72	6-100	1	0
30	25-39	male	primary	others	Single	yes	7	0-5	1	0
43	40-60	male	secondary/higher school	others	married/cohabitating	yes	60	0-5	1	0
36	25-39	female	secondary/higher school	others	married/cohabitating	yes	84	6-100	1	0
48	40-60	female	primary	farming/trading	married/cohabitating	yes	48	0-5	0
32	25-39	female	secondary/higher school	others	married/cohabitating	yes	24	0-5	1	0
42	40-60	female	primary	farming/trading	Widow/divorced	yes	108	6-100	1	0
37	25-39	female	primary	farming/trading	married/cohabitating	yes	96	6-100	1	0
37	25-39	female	secondary/higher school	others	Single	yes	72	6-100	1	0
40	40-60	female	secondary/higher school	farming/trading	Single	yes	132	6-100	0
35	25-39	female	primary	farming/trading	married/cohabitating	yes	96	6-100	0
30	25-39	female	primary	others	married/cohabitating	yes	48	0-5	1	0
37	25-39	female	primary	others	Single	yes	60	0-5	1	0
29	25-39	male	primary	farming/trading	married/cohabitating	yes	48	0-5	0
32	25-39	female	primary	farming/trading	Single	yes	84	6-100	1	0
51	40-60	male	primary	others	married/cohabitating	yes	60	0-5	1	0
27	25-39	female	secondary/higher school	others	Single	yes	72	6-100	1	0
28	25-39	female	secondary/higher school	others	Single	no	Missing		1	1
29	25-39	female	primary	farming/trading	Widow/divorced	yes	72	6-100	0
35	25-39	male	secondary/higher school	farming/trading	married/cohabitating	yes	96	6-100	0
43	40-60	female	secondary/higher school	farming/trading	married/cohabitating	yes	144	6-100	1	0
28	25-39	female	primary	farming/trading	married/cohabitating	yes	120	6-100	0
36	25-39	female	secondary/higher school	office work/trading	married/cohabitating	yes	8	0-5	1	0
36	25-39	female	secondary/higher school	office work/trading	married/cohabitating	yes	120	6-100	1	0
36	25-39	female	secondary/higher school	office work/trading	Widow/divorced	yes	120	6-100	1	0
37	25-39	female	primary	farming/trading	married/cohabitating	yes	60	0-5	1	0
28	25-39	female	primary	others	Single	yes	12	0-5	1	0
39	25-39	female	secondary/higher school	office work/trading	married/cohabitating	yes	84	6-100	1	0
38	25-39	female	secondary/higher school	office work/trading	Single	yes	60	0-5	0
45	40-60	female	secondary/higher school	farming/trading	Single	yes	120	6-100	0
30	25-39	female	primary	others	married/cohabitating	yes	48	0-5	1	0
39	25-39	male	primary	others	married/cohabitating	yes	36	0-5	1	0
23	0-24	female	secondary/higher school	farming/trading	Single	yes	12	0-5	0
40	40-60	female	primary	farming/trading	Widow/divorced	yes	5	0-5	0
35	25-39	female	secondary/higher school	office work/trading	Single	yes	84	6-100	0
29	25-39	male	primary	office work/trading	married/cohabitating	no	Missing		1	0
29	25-39	female	secondary/higher school	others	Single	yes	1	0-5	1	0
28	25-39	female	primary	farming/trading	married/cohabitating	yes	1	0-5	1	0
37	25-39	female	primary	others	Widow/divorced	yes	2	0-5	1	0
48	40-60	male	secondary/higher school	office work/trading	married/cohabitating	yes	108	6-100	1	0
33	25-39	female	secondary/higher school	farming/trading	Single	yes	96	6-100	1	0
54	40-60	female	primary	farming/trading	Widow/divorced	yes	120	6-100	1	1
30	25-39	female	secondary/higher school	farming/trading	Single	yes	96	6-100	1	0
33	25-39	female	primary	others	Single	yes	120	6-100	1	0
29	25-39	female	secondary/higher school	office work/trading	Single	yes	36	0-5	1	0
43	40-60	male	primary	farming/trading	married/cohabitating	yes	15	0-5	1	0
43	40-60	female	secondary/higher school	office work/trading	Widow/divorced	yes	144	6-100	1	0
45	40-60	female	secondary/higher school	office work/trading	Widow/divorced	yes	84	6-100	1	0
26	25-39	female	secondary/higher school	office work/trading	Single	yes	24	0-5	1	0
26	25-39	female	secondary/higher school	office work/trading	Single	yes	24	0-5	1	0
36	25-39	female	primary	farming/trading	Single	yes	36	0-5	1	0
40	40-60	female	secondary/higher school	others	Single	yes	2	0-5	1	0
50	40-60	male	secondary/higher school	others	married/cohabitating	yes	96	6-100	0
39	25-39	female	primary	farming/trading	Single	yes	72	6-100	1	0
47	40-60	female	secondary/higher school	farming/trading	Widow/divorced	yes	6	0-5	0
33	25-39	male	none	farming/trading	married/cohabitating	yes	7	0-5	0
45	40-60	male	primary	farming/trading	married/cohabitating	yes	84	6-100	1	0
32	25-39	female	primary	farming/trading	Single	yes	6	0-5	0
43	40-60	female	secondary/higher school	farming/trading	Widow/divorced	yes	96	6-100	0
32	25-39	female	primary	farming/trading	married/cohabitating	yes	60	0-5	1	0
45	40-60	female	secondary/higher school	office work/trading	married/cohabitating	yes	48	0-5	1	0
29	25-39	female	primary	farming/trading	married/cohabitating	yes	17	0-5	0
45	40-60	male	primary	others	married/cohabitating	yes	120	6-100	0
36	25-39	female	primary	farming/trading	married/cohabitating	yes	84	6-100	0
55	40-60	male	none	farming/trading	married/cohabitating	yes	5	0-5	1	0
41	40-60	male	secondary/higher school	farming/trading	married/cohabitating	yes	12	0-5	1	0
25	25-39	female	primary	others	married/cohabitating	yes	Missing		0
41	40-60	female	secondary/higher school	farming/trading	married/cohabitating	yes	Missing		0
30	25-39	female	secondary/higher school	farming/trading	Single	yes	Missing		0
35	25-39	female	secondary/higher school	farming/trading	Single	yes	Missing		0
25	25-39	female	secondary/higher school	farming/trading	Single	yes	Missing		0
29	25-39	female	secondary/higher school	farming/trading	Single	yes	Missing		0
42	40-60	female	primary	farming/trading	married/cohabitating	yes	Missing		0
36	25-39	female	secondary/higher school	office work/trading	married/cohabitating	yes	Missing		0
36	25-39	female	secondary/higher school	others	Single	yes	84	6-100	1	0
31	25-39	female	secondary/higher school	office work/trading	Single	yes	Missing		0
27	25-39	female	secondary/higher school	office work/trading	Single	yes	Missing		0
43	40-60	female	primary	farming/trading	married/cohabitating	yes	Missing		0
29	25-39	female	primary	farming/trading	Single	yes	Missing		0
45	40-60	male	secondary/higher school	others	married/cohabitating	yes	Missing		0
32	25-39	female	secondary/higher school	farming/trading	Single	yes	84	6-100	0
31	25-39	female	secondary/higher school	farming/trading	Single	yes	12	0-5	0
50	40-60	female	primary	others	married/cohabitating	yes	60	0-5	0
30	25-39	female	primary	farming/trading	Single	yes	9	0-5	1	0
36	25-39	male	primary	farming/trading	married/cohabitating	yes	6	0-5	0
44	40-60	male	primary	others	married/cohabitating	yes	2	0-5	0
33	25-39	male	secondary/higher school	farming/trading	married/cohabitating	yes	10	0-5	0
38	25-39	male	primary	farming/trading	married/cohabitating	yes	0	0-5	0
47	40-60	male	primary	others	married/cohabitating	yes	9	0-5	0
44	40-60	female	primary	farming/trading	married/cohabitating	yes	2	0-5	0
35	25-39	female	primary	farming/trading	Widow/divorced	yes	3	0-5	0
45	40-60	female	none	farming/trading	Widow/divorced	yes	3	0-5	0
44	40-60	female	primary	farming/trading	Widow/divorced	yes	2	0-5	0
31	25-39	male	primary	others	married/cohabitating	yes	3	0-5	1	0
48	40-60	male	primary	others	married/cohabitating	yes	3	0-5	0
35	25-39	female	secondary/higher school	farming/trading	Single	yes	2	0-5	1	0
55	40-60	female	none	farming/trading	Widow/divorced	yes	7	0-5	0
43	40-60	male	secondary/higher school	farming/trading	Widow/divorced	yes	4	0-5	0
32	25-39	female	none	farming/trading	married/cohabitating	yes	0	0-5	0
49	40-60	male	primary	farming/trading	married/cohabitating	yes	4	0-5	0
50	40-60	female	secondary/higher school	farming/trading	married/cohabitating	yes	11	0-5	1	1	1
36	25-39	male	secondary/higher school	farming/trading	married/cohabitating	yes	0	0-5	0
27	25-39	female	primary	farming/trading	Widow/divorced	yes			0
35	25-39	female	secondary/higher school	farming/trading	Widow/divorced	yes	12	0-5	0
34	25-39	female	secondary/higher school	office work/trading	Widow/divorced	yes	2	0-5	1	0
40	40-60	female	primary	farming/trading	married/cohabitating	yes			0
47	40-60	female	none	farming/trading	Single	yes	5	0-5	0
35	25-39	female	secondary/higher school	others	Single	yes	5	0-5	1	0
49	40-60	male	primary	others	married/cohabitating	yes	8	0-5	0
39	25-39	female	primary	farming/trading	married/cohabitating	yes	2	0-5	1	0
32	25-39	female	primary	farming/trading	married/cohabitating	yes	7	0-5	1	0
45	40-60	male	secondary/higher school	farming/trading	married/cohabitating	yes	8	0-5	0
40	40-60	female	none	farming/trading	married/cohabitating	yes	6	0-5	0
43	40-60	female	primary	farming/trading	Widow/divorced	yes	1	0-5	0
48	40-60	female	primary	farming/trading	married/cohabitating	yes	7	0-5	0
33	25-39	female	primary	others	married/cohabitating	yes	9	0-5	0
27	25-39	female	secondary/higher school	others	married/cohabitating	yes	3	0-5	0
43	40-60	male	primary	farming/trading	married/cohabitating	yes	5	0-5	1	0
53	40-60	female	primary	farming/trading	Widow/divorced	yes	4	0-5	0
38	25-39	female	none	farming/trading	Widow/divorced	yes	6	0-5	0
44	40-60	female	primary	farming/trading	Widow/divorced	yes	0	0-5	1	0
36	25-39	female	primary	farming/trading	married/cohabitating	yes	0	0-5	0
30	25-39	female	primary	farming/trading	Single	yes	8	0-5	0
45	40-60	female	none	farming/trading	Widow/divorced	yes	7	0-5	0
39	25-39	male	primary	others	married/cohabitating	yes	6	0-5	1	0
47	40-60	female	primary	farming/trading	Widow/divorced	yes	7	0-5	0
32	25-39	female	secondary/higher school	farming/trading	married/cohabitating	yes	5	0-5	0
36	25-39	female	primary	farming/trading	married/cohabitating	yes	9	0-5	0
30	25-39	female	primary	farming/trading	Widow/divorced	yes	8	0-5	0
46	40-60	male	secondary/higher school	farming/trading	married/cohabitating	no			0
59	40-60	female	primary	farming/trading	Widow/divorced	yes	4	0-5	0
40	40-60	female	none	farming/trading	married/cohabitating	yes	6	0-5	0
38	25-39	female	primary	farming/trading	married/cohabitating	yes	0	0-5	1	0
56	40-60	male	secondary/higher school	farming/trading	married/cohabitating	yes	1	0-5	0
33	25-39	female	primary	office work/trading	Widow/divorced	yes	5	0-5	0
40	40-60	female	primary	farming/trading	married/cohabitating	yes	10	0-5	0
41	40-60	female	primary	farming/trading	Widow/divorced	yes	7	0-5	0
33	25-39	male	primary	farming/trading	married/cohabitating	yes	0	0-5	0
29	25-39	female	secondary/higher school	farming/trading	Widow/divorced	yes	3	0-5	0
37	25-39	female	primary	farming/trading	Widow/divorced	yes	0	0-5	0
36	25-39	female	secondary/higher school	office work/trading	married/cohabitating	yes	0	0-5	0
40	40-60	male	primary	farming/trading	married/cohabitating	yes	1	0-5	0
41	40-60	female	secondary/higher school	farming/trading	Widow/divorced	yes	2	0-5	1	1	1
44	40-60	male	primary	farming/trading	married/cohabitating	no			0
50	40-60	female	none	farming/trading	Widow/divorced	yes	9	0-5	1	0
36	25-39	female	primary	farming/trading	married/cohabitating	yes	3	0-5	0
48	40-60	male	primary	others	married/cohabitating	yes	2	0-5	0
32	25-39	male	primary	office work/trading	Widow/divorced	yes	1	0-5	0
42	40-60	male	secondary/higher school	office work/trading	married/cohabitating	yes	6	0-5	0
45	40-60	male	primary	others	married/cohabitating	yes	5	0-5	0
39	25-39	female	primary	farming/trading	Widow/divorced	yes	1	0-5	0
42	40-60	male	primary	farming/trading	married/cohabitating	yes	6	0-5	0
40	40-60	female	primary	farming/trading	Single	yes	0	0-5	0
31	25-39	male	primary	others	married/cohabitating	yes	3	0-5	0
35	25-39	male	primary	farming/trading	married/cohabitating	yes	4	0-5	0
22	0-24	female	primary	farming/trading	Widow/divorced	yes	2	0-5	0
25	25-39	female	primary	farming/trading	Single	no			0
27	25-39	female	primary	farming/trading	Single	yes	5	0-5	0
31	25-39	female	secondary/higher school	farming/trading	Widow/divorced	yes			0
30	25-39	female	primary	farming/trading	married/cohabitating	yes	3	0-5	0
38	25-39	female	none	farming/trading	married/cohabitating	yes	2	0-5	0
30	25-39	female	primary	farming/trading	Single	yes	0	0-5	1	0
48	40-60	female	none	farming/trading	married/cohabitating	yes	15	0-5	0
41	40-60	female	primary	farming/trading	married/cohabitating	yes	9	0-5	0
32	25-39	female	primary	farming/trading	Single	yes	5	0-5	0
43	40-60	male	secondary/higher school	farming/trading	married/cohabitating	yes	0	0-5	1	0
36	25-39	female	primary	farming/trading	Widow/divorced	yes	6	0-5	0
26	25-39	female	primary	farming/trading	married/cohabitating	yes	0	0-5	1	0
25	25-39	female	primary	farming/trading	Widow/divorced	yes	9	0-5	0
31	25-39	female	primary	farming/trading	married/cohabitating	yes	6	0-5	0
29	25-39	female	primary	office work/trading	married/cohabitating	yes	3	0-5	1	0
40	40-60	female	primary	farming/trading	married/cohabitating	yes	4	0-5	0
27	25-39	female	primary	farming/trading	Widow/divorced	yes	1	0-5	0
42	40-60	male	primary	farming/trading	married/cohabitating	yes	8	0-5	0
35	25-39	female	primary	farming/trading	Widow/divorced	yes	2	0-5	0
38	25-39	female	primary	farming/trading	Widow/divorced	yes	2	0-5	0
42	40-60	female	primary	farming/trading	married/cohabitating	yes	1	0-5	1	1	1
31	25-39	female	primary	farming/trading	married/cohabitating	yes	2	0-5	0
34	25-39	female	primary	farming/trading	Widow/divorced	yes	7	0-5	0
29	25-39	female	secondary/higher school	farming/trading	married/cohabitating	yes	5	0-5	0
35	25-39	female	primary	farming/trading	Single	yes	2	0-5	0
40	40-60	female	primary	farming/trading	Widow/divorced	yes	1	0-5	0
28	25-39	female	primary	farming/trading	married/cohabitating	yes	2	0-5	1	0
33	25-39	female	secondary/higher school	farming/trading	Single	yes	1	0-5	1	0
21	0-24	female	primary	farming/trading	Single	yes	4	0-5	0
32	25-39	female	secondary/higher school	farming/trading	Widow/divorced	yes	9	0-5	0
30	25-39	female	primary	farming/trading	married/cohabitating	yes	1	0-5	1	0
32	25-39	female	secondary/higher school	farming/trading	Single	yes	1	0-5	0
42	40-60	female	none	farming/trading	Widow/divorced	yes	10	0-5	1	0
33	25-39	female	primary	farming/trading	Widow/divorced	yes	1	0-5	1	1	1
40	40-60	male	primary	farming/trading	Widow/divorced	yes	1	0-5	0
29	25-39	male	primary	farming/trading	married/cohabitating	yes	1	0-5	1	0
56	40-60	female	primary	farming/trading	Widow/divorced	yes	11	0-5	1	0
33	25-39	female	primary	farming/trading	married/cohabitating	yes	2	0-5	0
37	25-39	male	secondary/higher school	farming/trading	married/cohabitating	yes	7	0-5	0
27	25-39	female	primary	farming/trading	Widow/divorced	yes	0	0-5	0
24	0-24	female	primary	farming/trading	Widow/divorced	yes	0	0-5	0
30	25-39	female	primary	farming/trading	married/cohabitating	yes	2	0-5	1	0
22	0-24	female	primary	farming/trading	married/cohabitating	yes	0	0-5	0
38	25-39	female	primary	farming/trading	Widow/divorced	yes	5	0-5	0
32	25-39	female	primary	farming/trading	married/cohabitating	yes	1	0-5	1	0
29	25-39	female	primary	farming/trading	Widow/divorced	yes	10	0-5	0
42	40-60	female	primary	farming/trading	married/cohabitating	yes	8	0-5	0
50	40-60	female	secondary/higher school	farming/trading	married/cohabitating	yes	0	0-5	1	1	1
30	25-39	female	primary	farming/trading	married/cohabitating	yes	3	0-5	1	1	1
29	25-39	female	primary	farming/trading	married/cohabitating	yes	10	0-5	1	0
28	25-39	female	secondary/higher school	farming/trading	married/cohabitating	yes	4	0-5	0
32	25-39	female	primary	farming/trading	Widow/divorced	yes	10	0-5	1	0
36	25-39	female	primary	farming/trading	married/cohabitating	yes	5	0-5	1	0
28	25-39	female	primary	farming/trading	Single	yes	0	0-5	1	1	1
25	25-39	female	primary	farming/trading	Single	yes	4	0-5	1	0
39	25-39	female	primary	farming/trading	Widow/divorced	yes	4	0-5	0
39	25-39	female	primary	farming/trading	Widow/divorced	yes	4	0-5	0
35	25-39	female	primary	office work/trading	married/cohabitating	yes	8	0-5	1	0
45	40-60	male	primary	others	married/cohabitating	yes	5	0-5	1	0
49	40-60	female	primary	farming/trading	Widow/divorced	yes	11	0-5	0
44	40-60	female	primary	farming/trading	Widow/divorced	yes	3	0-5	1	1	1
36	25-39	female	secondary/higher school	office work/trading	married/cohabitating	yes	6	0-5	1	0
39	25-39	female	primary	farming/trading	Widow/divorced	yes	3	0-5	1	0
32	25-39	female	primary	farming/trading	married/cohabitating	yes	0	0-5	0
35	25-39	female	primary	farming/trading	married/cohabitating	yes	6	0-5	0
36	25-39	female	primary	farming/trading	Single	yes	1	0-5	1	1	1
45	40-60	male	primary	others	married/cohabitating	yes	0	0-5	1	0
30	25-39	female	primary	farming/trading	Single	yes	0	0-5	0
32	25-39	female	primary	farming/trading	married/cohabitating	yes	4	0-5	1	0
43	40-60	female	primary	farming/trading	married/cohabitating	yes	4	0-5	1	1	1
43	40-60	male	secondary/higher school	others	married/cohabitating	yes	4	0-5	1	0
30	25-39	female	primary	farming/trading	married/cohabitating	yes	1	0-5	0
34	25-39	female	primary	farming/trading	Widow/divorced	yes	10	0-5	0
46	40-60	female	secondary/higher school	office work/trading	married/cohabitating	yes	3	0-5	0
28	25-39	female	primary	farming/trading	Widow/divorced	yes	1	0-5	0
22	0-24	female	primary	farming/trading	Widow/divorced	yes	1	0-5	0
26	25-39	female	primary	farming/trading	married/cohabitating	yes	1	0-5	0
33	25-39	female	primary	farming/trading	married/cohabitating	yes	3	0-5	0
29	25-39	female	primary	farming/trading	married/cohabitating	yes	6	0-5	0
23	0-24	female	primary	farming/trading	Widow/divorced	yes	0	0-5	0
44	40-60	female	secondary/higher school	farming/trading	married/cohabitating	yes	10	0-5	1	0
35	25-39	female	primary	farming/trading	Widow/divorced	yes	4	0-5	1	0
29	25-39	female	secondary/higher school	farming/trading	Single	no			0
57	40-60	male	primary	farming/trading	married/cohabitating	yes	2	0-5	0
40	40-60	female	primary	farming/trading	Widow/divorced	yes	2	0-5	1	0
43	40-60	female	primary	farming/trading	Widow/divorced	yes	1	0-5	0
43	40-60	female	primary	farming/trading	married/cohabitating	yes	2	0-5	0
19	0-24	female	primary	farming/trading	married/cohabitating	yes	2	0-5	1	0
35	25-39	female	primary	farming/trading	Widow/divorced	yes	2	0-5	1	0
56	40-60	female	none	farming/trading	Widow/divorced	yes	0	0-5	0
30	25-39	female	primary	farming/trading	married/cohabitating	yes	2	0-5	0
40	40-60	female	none	farming/trading	Widow/divorced	yes	8	0-5	0
41	40-60	female	primary	farming/trading	Widow/divorced	yes	3	0-5	0
24	0-24	female	primary	farming/trading	Single	yes	4	0-5	1	0
45	40-60	male	secondary/higher school	farming/trading	Widow/divorced	yes	8	0-5	0
37	25-39	male	primary	farming/trading	married/cohabitating	yes	11	0-5	1	0
38	25-39	female	primary	farming/trading	married/cohabitating	yes	6	0-5	0
38	25-39	female	secondary/higher school	farming/trading	Single	yes	1	0-5	0
44	40-60	female	primary	farming/trading	Widow/divorced	yes	10	0-5	1	0
41	40-60	female	none	farming/trading	Widow/divorced	yes	1	0-5	1	0
40	40-60	female	secondary/higher school	office work/trading	Single	yes	8	0-5	1	0
49	40-60	female	primary	farming/trading	Widow/divorced	yes	15	0-5	0
36	25-39	female	primary	office work/trading	married/cohabitating	yes	0	0-5	1	1	1
32	25-39	female	primary	farming/trading	Widow/divorced	yes	3	0-5	0
39	25-39	female	primary	farming/trading	married/cohabitating	yes	5	0-5	0
31	25-39	female	primary	farming/trading	Widow/divorced	yes	5	0-5	0
25	25-39	female	secondary/higher school	farming/trading	married/cohabitating	yes	2	0-5	1	0
44	40-60	female	secondary/higher school	farming/trading	Widow/divorced	yes	10	0-5	1	0
32	25-39	male	none	farming/trading	married/cohabitating	yes	0	0-5	1	0
41	40-60	female	primary	farming/trading	married/cohabitating	yes	4	0-5	0
47	40-60	female	primary	farming/trading	Widow/divorced	yes	2	0-5	1	0
22	0-24	female	secondary/higher school	farming/trading	married/cohabitating	yes	1	0-5	1	0
32	25-39	male	primary	farming/trading	married/cohabitating	yes	0	0-5	0
28	25-39	male	secondary/higher school	farming/trading	married/cohabitating	no			0
46	40-60	female	none	farming/trading	Widow/divorced	yes	3	0-5	1	0
41	40-60	male	primary	others	married/cohabitating	no			0
37	25-39	female	secondary/higher school	office work/trading	Widow/divorced	yes	1	0-5	0
48	40-60	female	primary	farming/trading	married/cohabitating	yes	2	0-5	0
48	40-60	female	none	farming/trading	Widow/divorced	no			1	0
29	25-39	female	primary	farming/trading	Single	yes	8	0-5	0
32	25-39	female	primary	farming/trading	Single	yes	6	0-5	1	0
29	25-39	male	secondary/higher school	farming/trading	married/cohabitating	yes	1	0-5	0
48	40-60	female	primary	farming/trading	Widow/divorced	yes	10	0-5	0
38	25-39	female	primary	farming/trading	Widow/divorced	yes	1	0-5	1	0
30	25-39	female	primary	farming/trading	Widow/divorced	yes	1	0-5	0
53	40-60	male	none	farming/trading	married/cohabitating	yes	8	0-5	0
34	25-39	female	secondary/higher school	farming/trading	married/cohabitating	yes	0	0-5	0
42	40-60	female	primary	farming/trading	married/cohabitating	yes	1	0-5	0
43	40-60	male	primary	farming/trading	married/cohabitating	yes	1	0-5	0
47	40-60	male	secondary/higher school	farming/trading	married/cohabitating	yes	0	0-5	1	0
39	25-39	male	primary	farming/trading	married/cohabitating	yes	0	0-5	0
40	40-60	female	primary	farming/trading	Widow/divorced	yes	7	0-5	0
32	25-39	female	primary	farming/trading	Widow/divorced	yes	8	0-5	0
34	25-39	female	secondary/higher school	farming/trading	Widow/divorced	no			1	0
27	25-39	female	primary	farming/trading	Widow/divorced	yes	1	0-5	0
40	40-60	male	primary	others	married/cohabitating	yes	0	0-5	0
30	25-39	female	secondary/higher school	others	married/cohabitating	yes	4	0-5	0
42	40-60	male	primary	farming/trading	married/cohabitating	yes	3	0-5	0
46	40-60	female	primary	farming/trading	Widow/divorced	yes	0	0-5	0
52	40-60	female	primary	farming/trading	Widow/divorced	yes	7	0-5	1	0
31	25-39	female	secondary/higher school	office work/trading	married/cohabitating	yes	6	0-5	0
31	25-39	female	primary	farming/trading	Widow/divorced	yes	6	0-5	0
30	25-39	female	primary	farming/trading	married/cohabitating	yes	2	0-5	1	0
57	40-60	female	primary	others	married/cohabitating	yes	9	0-5	1	0
45	40-60	female	primary	farming/trading	Widow/divorced	yes	8	0-5	0
49	40-60	female	primary	farming/trading	Widow/divorced	yes	5	0-5	1	0
52	40-60	female	primary	farming/trading	Widow/divorced	yes	10	0-5	0
46	40-60	female	primary	farming/trading	Widow/divorced	yes	12	0-5	0
35	25-39	female	primary	farming/trading	Widow/divorced	yes	9	0-5	0
50	40-60	female	primary	farming/trading	Widow/divorced	yes	9	0-5	1	0
35	25-39	female	primary	farming/trading	Widow/divorced	yes	6	0-5	0
29	25-39	female	primary	farming/trading	married/cohabitating	yes	0	0-5	0
29	25-39	female	primary	farming/trading	Single	yes	2	0-5	0
35	25-39	female	primary	farming/trading	married/cohabitating	yes	0	0-5	1	0
32	25-39	female	primary	farming/trading	Widow/divorced	yes	4	0-5	0
42	40-60	female	secondary/higher school	farming/trading	Single	yes	6	0-5	0
46	40-60	male	primary	others	married/cohabitating	yes	3	0-5	1	0
25	25-39	female	primary	farming/trading	Widow/divorced	yes	2	0-5	0
40	40-60	male	primary	farming/trading	married/cohabitating	yes	9	0-5	0
34	25-39	female	secondary/higher school	office work/trading	Widow/divorced	yes	8	0-5	0
29	25-39	female	primary	farming/trading	Single	yes	5	0-5	0
29	25-39	female	primary	farming/trading	Widow/divorced	yes	2	0-5	0
56	40-60	male	secondary/higher school	office work/trading	married/cohabitating	yes	18	0-5	1	0
46	40-60	male	primary	farming/trading	married/cohabitating	yes	4	0-5	0
33	25-39	female	primary	farming/trading	married/cohabitating	yes	5	0-5	0
39	25-39	female	primary	farming/trading	Widow/divorced	yes	5	0-5	1	0
33	25-39	female	primary	farming/trading	Widow/divorced	yes	12	0-5	1	0
38	25-39	female	primary	farming/trading	Widow/divorced	yes	8	0-5	0
32	25-39	female	primary	farming/trading	married/cohabitating	yes	0	0-5	0
43	40-60	female	primary	farming/trading	Widow/divorced	yes	9	0-5	1	0
42	40-60	male	primary	others	married/cohabitating	yes	1	0-5	0
56	40-60	male	secondary/higher school	office work/trading	Widow/divorced	yes	8	0-5	1	0
35	25-39	male	primary	others	Widow/divorced	yes	20	0-5	0
36	25-39	male	primary	others	married/cohabitating	yes	4	0-5	0
46	40-60	female	primary	farming/trading	married/cohabitating	yes	6	0-5	1	0
42	40-60	female	primary	farming/trading	Widow/divorced	yes	5	0-5	0
35	25-39	female	secondary/higher school	office work/trading	married/cohabitating	yes	4	0-5	1	0
45	40-60	male	primary	farming/trading	married/cohabitating	yes	3	0-5	0
39	25-39	female	secondary/higher school	office work/trading	Single	yes	6	0-5	1	0
34	25-39	female	primary	farming/trading	married/cohabitating	yes	2	0-5	0
28	25-39	female	primary	others	Widow/divorced	yes	1	0-5	1	0
41	40-60	female	primary	farming/trading	Single	yes	6	0-5	1	0
39	25-39	female	secondary/higher school	farming/trading	Widow/divorced	yes	9	0-5	1	0
26	25-39	female	secondary/higher school	others	Single	yes	0	0-5	0
48	40-60	female	primary	farming/trading	Widow/divorced	yes	7	0-5	1	0
35	25-39	female	primary	farming/trading	Widow/divorced	yes	6	0-5	1	0
29	25-39	female	primary	farming/trading	Widow/divorced	yes	0	0-5	0
30	25-39	female	primary	farming/trading	Widow/divorced	yes	6	0-5	1	0
33	25-39	female	primary	farming/trading	Widow/divorced	yes	0	0-5	1	0
48	40-60	male	primary	farming/trading	married/cohabitating	yes	10	0-5	0
28	25-39	female	primary	farming/trading	Widow/divorced	yes	1	0-5	0
59	40-60	female	secondary/higher school	farming/trading	Widow/divorced	yes	10	0-5	0
29	25-39	female	secondary/higher school	farming/trading	Widow/divorced	yes	3	0-5	0
28	25-39	female	primary	farming/trading	Widow/divorced	yes	5	0-5	0
25	25-39	female	primary	farming/trading	married/cohabitating	yes	4	0-5	0
25	25-39	female	primary	farming/trading	married/cohabitating	yes	7	0-5	0
30	25-39	female	none	farming/trading	married/cohabitating	yes	2	0-5	0
33	25-39	female	secondary/higher school	farming/trading	married/cohabitating	yes	1	0-5	1	0
30	25-39	female	primary	office work/trading	married/cohabitating	yes	5	0-5	0
34	25-39	female	primary	farming/trading	married/cohabitating	yes	9	0-5	0
46	40-60	female	secondary/higher school	office work/trading	Single	yes	6	0-5	0
35	25-39	female	primary	farming/trading	Widow/divorced	yes	3	0-5	1	1	1
24	0-24	female	secondary/higher school	farming/trading	Single	yes	0	0-5	1	0
35	25-39	female	primary	farming/trading	married/cohabitating	yes	4	0-5	1	0
35	25-39	female	primary	farming/trading	married/cohabitating	yes	2	0-5	1	0
32	25-39	female	primary	farming/trading	Widow/divorced	yes	7	0-5	1	0
29	25-39	female	primary	farming/trading	married/cohabitating	yes	1	0-5	1	0
47	40-60	female	primary	farming/trading	Widow/divorced	yes	3	0-5	0
33	25-39	female	primary	farming/trading	married/cohabitating	yes	9	0-5	1	0
31	25-39	female	primary	farming/trading	Widow/divorced	yes	10	0-5	1	0
43	40-60	female	primary	farming/trading	married/cohabitating	yes	6	0-5	1	0
47	40-60	male	primary	farming/trading	Widow/divorced	yes	6	0-5	0
42	40-60	male	primary	farming/trading	married/cohabitating	yes	0	0-5	0
36	25-39	female	primary	farming/trading	Widow/divorced	yes	8	0-5	1	1	1
42	40-60	female	secondary/higher school	farming/trading	Widow/divorced	yes	3	0-5	1	0
35	25-39	female	primary	farming/trading	Widow/divorced	yes	1	0-5	1	1	1
21	0-24	female	secondary/higher school	office work/trading	Single	yes	8	0-5	1	0
32	25-39	female	primary	farming/trading	Widow/divorced	yes	5	0-5	1	0
35	25-39	male	primary	farming/trading	married/cohabitating	yes	0	0-5	0
46	40-60	male	primary	farming/trading	Widow/divorced	yes	1	0-5	1	0
56	40-60	male	primary	farming/trading	married/cohabitating	yes	8	0-5	0
24	0-24	female	primary	farming/trading	married/cohabitating	yes	3	0-5	0
47	40-60	female	primary	farming/trading	married/cohabitating	yes	1	0-5	0
32	25-39	female	primary	farming/trading	married/cohabitating	yes	1	0-5	1	0
28	25-39	female	primary	farming/trading	Widow/divorced	yes	5	0-5	0
40	40-60	female	primary	farming/trading	married/cohabitating	yes	2	0-5	1	0
50	40-60	male	primary	farming/trading	Widow/divorced	yes	0	0-5	0
39	25-39	male	primary	farming/trading	Widow/divorced	yes	4	0-5	0
49	40-60	male	primary	farming/trading	married/cohabitating	yes	1	0-5	0
31	25-39	female	primary	farming/trading	married/cohabitating	yes	2	0-5	0
35	25-39	female	primary	farming/trading	Widow/divorced	yes	8	0-5	1	0
44	40-60	male	primary	others	married/cohabitating	yes	0	0-5	0
30	25-39	female	primary	farming/trading	Widow/divorced	yes	3	0-5	1	0
38	25-39	female	primary	farming/trading	married/cohabitating	yes	2	0-5	0
35	25-39	male	primary	farming/trading	married/cohabitating	yes	3	0-5	0
30	25-39	female	primary	farming/trading	married/cohabitating	yes	0	0-5	1	0
34	25-39	male	primary	farming/trading	married/cohabitating	yes	1	0-5	0
47	40-60	female	primary	farming/trading	married/cohabitating	yes	10	0-5	0
23	0-24	female	primary	farming/trading	Single	yes	3	0-5	0
34	25-39	female	primary	farming/trading	Widow/divorced	yes	9	0-5	0
24	0-24	female	primary	farming/trading	married/cohabitating	yes	8	0-5	0
34	25-39	female	primary	farming/trading	Widow/divorced	yes	14	0-5	1	0
52	40-60	female	primary	farming/trading	married/cohabitating	yes	8	0-5	0
55	40-60	female	primary	farming/trading	Single	yes	7	0-5	0
34	25-39	female	primary	others	married/cohabitating	yes	5	0-5	0
27	25-39	female	secondary/higher school	office work/trading	Single	yes	1	0-5	1	0
35	25-39	female	primary	farming/trading	Widow/divorced	yes	8	0-5	1	0
33	25-39	female	primary	farming/trading	Single	yes	5	0-5	0
30	25-39	female	primary	farming/trading	Widow/divorced	yes	6	0-5	1	0
55	40-60	female	primary	farming/trading	Widow/divorced	yes	10	0-5	0
28	25-39	female	primary	farming/trading	married/cohabitating	yes	7	0-5	1	0
39	25-39	female	secondary/higher school	farming/trading	Widow/divorced	yes	9	0-5	0
35	25-39	female	primary	farming/trading	Widow/divorced	yes	0	0-5	1	0
31	25-39	female	secondary/higher school	farming/trading	Single	yes	5	0-5	0
34	25-39	female	primary	farming/trading	married/cohabitating	yes	1	0-5	1	0
30	25-39	female	primary	others	Single	yes	2	0-5	0
35	25-39	female	primary	farming/trading	Widow/divorced	yes	2	0-5	0
42	40-60	female	primary	farming/trading	Widow/divorced	yes	0	0-5	1	0
42	40-60	male	primary	others	married/cohabitating	yes	0	0-5	1	0
56	40-60	male	secondary/higher school	office work/trading	married/cohabitating	yes	2	0-5	1	0
41	40-60	female	primary	farming/trading	married/cohabitating	yes	5	0-5	1	0
59	40-60	male	primary	farming/trading	married/cohabitating	yes	3	0-5	0
43	40-60	male	secondary/higher school	farming/trading	Widow/divorced	yes	0	0-5	0
31	25-39	male	primary	farming/trading	married/cohabitating	yes	7	0-5	1	0
40	40-60	female	none	farming/trading	Widow/divorced	yes	0	0-5	0
54	40-60	female	secondary/higher school	farming/trading	married/cohabitating	yes	4	0-5	0
37	25-39	female	primary	farming/trading	Widow/divorced	yes	5	0-5	0
55	40-60	female	primary	farming/trading	married/cohabitating	yes	4	0-5	0
46	40-60	female	primary	farming/trading	Widow/divorced	yes	0	0-5	0
24	0-24	female	primary	farming/trading	Single	yes	0	0-5	0
42	40-60	female	primary	farming/trading	Widow/divorced	yes	5	0-5	1	0
40	40-60	female	primary	farming/trading	Single	yes	9	0-5	0
38	25-39	female	primary	farming/trading	Widow/divorced	yes	1	0-5	0
29	25-39	female	primary	farming/trading	married/cohabitating	yes	6	0-5	0
38	25-39	female	primary	farming/trading	married/cohabitating	yes	4	0-5	0
43	40-60	female	primary	farming/trading	married/cohabitating	yes	3	0-5	0
55	40-60	female	primary	farming/trading	Widow/divorced	yes	6	0-5	0
42	40-60	female	primary	farming/trading	Widow/divorced	yes	6	0-5	0
50	40-60	female	primary	farming/trading	Single	yes	8	0-5	0
29	25-39	female	primary	farming/trading	married/cohabitating	yes	0	0-5	0
38	25-39	female	primary	farming/trading	Widow/divorced	yes	6	0-5	1	1	1
45	40-60	female	primary	farming/trading	Widow/divorced	yes	3	0-5	1	0
29	25-39	female	primary	farming/trading	married/cohabitating	yes	4	0-5	0
40	40-60	female	primary	farming/trading	married/cohabitating	yes	3	0-5	1	0
30	25-39	female	primary	farming/trading	married/cohabitating	yes	7	0-5	0
26	25-39	female	primary	farming/trading	married/cohabitating	yes	0	0-5	1	0
38	25-39	female	primary	farming/trading	married/cohabitating	yes	5	0-5	0
50	40-60	female	primary	farming/trading	Widow/divorced	yes	6	0-5	0
43	40-60	female	primary	farming/trading	Widow/divorced	yes	2	0-5	0
39	25-39	female	primary	farming/trading	Widow/divorced	yes	4	0-5	0
59	40-60	male	primary	office work/trading	married/cohabitating	yes	3	0-5	1	0
34	25-39	female	secondary/higher school	farming/trading	Widow/divorced	yes	0	0-5	0
44	40-60	female	none	farming/trading	Widow/divorced	yes	12	0-5	0
43	40-60	female	primary	farming/trading	Single	yes	3	0-5	0
27	25-39	female	primary	farming/trading	Widow/divorced	yes	8	0-5	1	0
23	0-24	female	primary	others	married/cohabitating	yes	0	0-5	0
35	25-39	female	primary	others	married/cohabitating	yes	2	0-5	1	0
32	25-39	male	primary	farming/trading	married/cohabitating	yes	3	0-5	0
35	25-39	female	primary	farming/trading	Widow/divorced	yes	9	0-5	0
36	25-39	female	primary	farming/trading	married/cohabitating	yes	1	0-5	0
25	25-39	female	primary	farming/trading	Widow/divorced	yes	3	0-5	1	0
45	40-60	female	primary	farming/trading	Single	yes	8	0-5	0
31	25-39	female	primary	farming/trading	Widow/divorced	yes	3	0-5	0
40	40-60	female	primary	farming/trading	married/cohabitating	yes	6	0-5	1	1	1
43	40-60	female	primary	farming/trading	Widow/divorced	yes	2	0-5	1	0
52	40-60	male	secondary/higher school	office work/trading	Widow/divorced	yes	1	0-5	1	0
56	40-60	female	none	farming/trading	Widow/divorced	yes	3	0-5	0
28	25-39	female	secondary/higher school	office work/trading	Widow/divorced	yes	2	0-5	0
31	25-39	female	primary	farming/trading	married/cohabitating	yes	7	0-5	1	0
33	25-39	female	primary	farming/trading	Single	yes	5	0-5	1	0
33	25-39	male	primary	farming/trading	married/cohabitating	yes	9	0-5	0
40	40-60	female	primary	farming/trading	Widow/divorced	yes	3	0-5	0
45	40-60	male	primary	farming/trading	married/cohabitating	yes	6	0-5	1	0
58	40-60	female	primary	farming/trading	Widow/divorced	yes	18	0-5	0
32	25-39	female	primary	farming/trading	Single	yes	4	0-5	0
36	25-39	female	none	farming/trading	married/cohabitating	yes	6	0-5	1	0
34	25-39	female	primary	farming/trading	married/cohabitating	yes	1	0-5	0
31	25-39	male	primary	farming/trading	married/cohabitating	yes	0	0-5	1	0
31	25-39	female	secondary/higher school	farming/trading	married/cohabitating	yes	3	0-5	0
31	25-39	female	primary	farming/trading	Widow/divorced	yes	1	0-5	1	0
28	25-39	female	primary	farming/trading	married/cohabitating	yes	2	0-5	0
28	25-39	female	secondary/higher school	office work/trading	Widow/divorced	no			0
34	25-39	female	primary	farming/trading	married/cohabitating	yes	8	0-5	0
59	40-60	female	primary	farming/trading	married/cohabitating	no			1	0
39	25-39	female	secondary/higher school	farming/trading	Single	yes	2	0-5	0
32	25-39	female	primary	farming/trading	married/cohabitating	yes	3	0-5	1	0
36	25-39	female	primary	farming/trading	Widow/divorced	yes	7	0-5	0
32	25-39	female	primary	farming/trading	Single	yes	1	0-5	1	0
46	40-60	female	primary	farming/trading	Widow/divorced	yes	1	0-5	0
29	25-39	female	primary	others	married/cohabitating	yes	1	0-5	0
30	25-39	female	primary	farming/trading	married/cohabitating	yes	5	0-5	1	0
30	25-39	female	primary	farming/trading	married/cohabitating	yes	6	0-5	1	0
40	40-60	female	primary	farming/trading	married/cohabitating	yes	1	0-5	1	0
32	25-39	female	primary	farming/trading	Widow/divorced	yes	6	0-5	1	0
40	40-60	female	primary	farming/trading	Widow/divorced	yes	4	0-5	1	0
43	40-60	female	primary	farming/trading	Single	yes	2	0-5	0
40	40-60	female	primary	farming/trading	Widow/divorced	yes	0	0-5	1	1	1
30	25-39	female	primary	others	married/cohabitating	yes	4	0-5	0
18	0-24	female	secondary/higher school	farming/trading	Single	yes	2	0-5	1	0
33	25-39	female	primary	farming/trading	Widow/divorced	yes	3	0-5	0
39	25-39	female	primary	farming/trading	Widow/divorced	yes	5	0-5	0
53	40-60	male	secondary/higher school	farming/trading	married/cohabitating	yes	6	0-5	0
49	40-60	female	primary	farming/trading	Widow/divorced	yes	4	0-5	0
34	25-39	male	none	farming/trading	Widow/divorced	yes	2	0-5	0
41	40-60	male	secondary/higher school	farming/trading	married/cohabitating	yes	6	0-5	1	0
47	40-60	female	primary	farming/trading	Widow/divorced	yes	9	0-5	0
39	25-39	female	primary	farming/trading	married/cohabitating	yes	3	0-5	0
45	40-60	male	primary	others	married/cohabitating	yes	12	0-5	0
53	40-60	female	primary	farming/trading	married/cohabitating	yes	0	0-5	1	0
50	40-60	female	primary	farming/trading	Widow/divorced	yes	5	0-5	0
25	25-39	female	primary	others	Widow/divorced	yes	6	0-5	0
50	40-60	female	primary	farming/trading	Widow/divorced	yes	10	0-5	0
38	25-39	female	primary	farming/trading	Widow/divorced	yes	5	0-5	0
27	25-39	female	primary	farming/trading	married/cohabitating	yes	0	0-5	0
50	40-60	female	primary	farming/trading	Widow/divorced	yes	2	0-5	1	1	1
48	40-60	female	primary	farming/trading	Widow/divorced	yes	2	0-5	1	0
40	40-60	female	primary	farming/trading	married/cohabitating	yes	9	0-5	1	0
30	25-39	female	primary	office work/trading	Single	no			0
33	25-39	female	primary	farming/trading	Widow/divorced	yes	3	0-5	1	0
43	40-60	female	secondary/higher school	farming/trading	Widow/divorced	yes	6	0-5	0
44	40-60	female	primary	farming/trading	Widow/divorced	yes	11	0-5	0
39	25-39	female	secondary/higher school	office work/trading	married/cohabitating	yes	1	0-5	1	0
51	40-60	female	none	farming/trading	married/cohabitating	yes	9	0-5	0
16	0-24	female	none	farming/trading	Widow/divorced	yes	1	0-5	0
51	40-60	female	none	farming/trading	Widow/divorced	yes	6	0-5	1	0
48	40-60	female	none	farming/trading	married/cohabitating	yes	6	0-5	0
31	25-39	female	primary	farming/trading	married/cohabitating	no			0
31	25-39	female	primary	farming/trading	Widow/divorced	yes	2	0-5	0
52	40-60	female	primary	farming/trading	Widow/divorced	yes	8	0-5	0
42	40-60	female	primary	farming/trading	Widow/divorced	yes	1	0-5	1	0
42	40-60	female	primary	farming/trading	married/cohabitating	yes	3	0-5	0
45	40-60	female	primary	farming/trading	Widow/divorced	yes	8	0-5	1	0
30	25-39	female	primary	farming/trading	married/cohabitating	yes	0	0-5	0
23	0-24	female	secondary/higher school	farming/trading	married/cohabitating	yes	1	0-5	0
39	25-39	female	secondary/higher school	office work/trading	married/cohabitating	yes	1	0-5	0
34	25-39	male	primary	farming/trading	married/cohabitating	yes	0	0-5	0
32	25-39	female	secondary/higher school	office work/trading	married/cohabitating	yes	6	0-5	1	0
31	25-39	female	primary	farming/trading	married/cohabitating	yes	1	0-5	1	0
38	25-39	female	secondary/higher school	office work/trading	Single	yes	11	0-5	1	0
32	25-39	female	secondary/higher school	office work/trading	married/cohabitating	yes	4	0-5	0
52	40-60	female	none	farming/trading	Widow/divorced	yes	10	0-5	0
31	25-39	female	primary	farming/trading	married/cohabitating	yes	2	0-5	1	0
43	40-60	male	primary	farming/trading	married/cohabitating	yes	5	0-5	0
30	25-39	female	primary	farming/trading	married/cohabitating	yes	0	0-5	1	0
27	25-39	female	primary	farming/trading	Widow/divorced	yes	2	0-5	0
27	25-39	male	secondary/higher school	farming/trading	Widow/divorced	yes	6	0-5	1	0
36	25-39	female	primary	farming/trading	Single	yes	4	0-5	0
30	25-39	female	secondary/higher school	others	Widow/divorced	yes	4	0-5	0
32	25-39	female	primary	farming/trading	married/cohabitating	yes	4	0-5	0
43	40-60	female	none	farming/trading	Widow/divorced	yes	8	0-5	0
56	40-60	male	secondary/higher school	farming/trading	married/cohabitating	yes	10	0-5	0
47	40-60	male	primary	farming/trading	married/cohabitating	yes	4	0-5	0
58	40-60	female	none	farming/trading	Widow/divorced	yes	6	0-5	0
44	40-60	female	none	farming/trading	Widow/divorced	yes	7	0-5	1	0
38	25-39	female	primary	farming/trading	married/cohabitating	yes	12	0-5	1	0
40	40-60	female	primary	farming/trading	Widow/divorced	yes	1	0-5	0
39	25-39	female	primary	farming/trading	married/cohabitating	yes	13	0-5	1	0
30	25-39	female	primary	farming/trading	married/cohabitating	yes	4	0-5	1	0
35	25-39	female	secondary/higher school	farming/trading	Widow/divorced	yes	2	0-5	1	0
50	40-60	female	primary	farming/trading	Widow/divorced	yes	5	0-5	0
42	40-60	female	secondary/higher school	farming/trading	Widow/divorced	yes	7	0-5	0
35	25-39	female	primary	farming/trading	Widow/divorced	yes	9	0-5	0
38	25-39	female	primary	farming/trading	Single	yes	8	0-5	1	0
39	25-39	male	primary	farming/trading	married/cohabitating	yes	4	0-5	0
30	25-39	female	primary	farming/trading	Single	yes	5	0-5	1	0
33	25-39	female	primary	farming/trading	Widow/divorced	yes	2	0-5	1	0
58	40-60	female	primary	farming/trading	Widow/divorced	yes	10	0-5	0
50	40-60	female	primary	farming/trading	Widow/divorced	yes	4	0-5	0
54	40-60	male	primary	farming/trading	married/cohabitating	yes	17	0-5	1	0
42	40-60	female	primary	farming/trading	married/cohabitating	yes	1	0-5	1	0
36	25-39	female	primary	farming/trading	married/cohabitating	yes	3	0-5	1	0
50	40-60	male	primary	farming/trading	married/cohabitating	yes	2	0-5	1	0
26	25-39	female	primary	farming/trading	Widow/divorced	yes	5	0-5	0
36	25-39	female	primary	farming/trading	Widow/divorced	yes	4	0-5	1	0
32	25-39	female	secondary/higher school	farming/trading	Single	yes	1	0-5	0
29	25-39	female	primary	farming/trading	Single	yes	0	0-5	0
21	0-24	female	secondary/higher school	office work/trading	married/cohabitating	yes	2	0-5	0
35	25-39	female	primary	farming/trading	married/cohabitating	yes	1	0-5	0
50	40-60	female	primary	farming/trading	Widow/divorced	yes	4	0-5	0
59	40-60	female	primary	farming/trading	Widow/divorced	yes	10	0-5	0
38	25-39	female	secondary/higher school	farming/trading	Single	yes	3	0-5	0
46	40-60	female	primary	farming/trading	married/cohabitating	yes	2	0-5	0
47	40-60	female	none	farming/trading	Widow/divorced	yes	4	0-5	1	0
54	40-60	female	none	farming/trading	Widow/divorced	yes	2	0-5	0
38	25-39	male	primary	farming/trading	married/cohabitating	yes	9	0-5	0
30	25-39	female	primary	farming/trading	Widow/divorced	yes	5	0-5	0
35	25-39	female	primary	farming/trading	Widow/divorced	yes	7	0-5	0
22	0-24	female	primary	farming/trading	married/cohabitating	yes	0	0-5	0
47	40-60	male	primary	farming/trading	married/cohabitating	yes	0	0-5	0
43	40-60	male	primary	farming/trading	married/cohabitating	yes	6	0-5	0
31	25-39	female	primary	others	married/cohabitating	yes	5	0-5	1	0
43	40-60	male	secondary/higher school	office work/trading	married/cohabitating	yes	6	0-5	0
39	25-39	female	secondary/higher school	farming/trading	Single	yes	3	0-5	0
32	25-39	female	primary	farming/trading	married/cohabitating	yes	1	0-5	1	0
37	25-39	female	primary	others	married/cohabitating	yes	7	0-5	1	1	1
54	40-60	female	primary	farming/trading	Widow/divorced	no			0
40	40-60	female	primary	farming/trading	Widow/divorced	yes	10	0-5	0
42	40-60	male	primary	farming/trading	married/cohabitating	yes	0	0-5	1	1	1
40	40-60	female	primary	farming/trading	married/cohabitating	yes	9	0-5	0
41	40-60	male	primary	others	married/cohabitating	yes	0	0-5	0
34	25-39	female	primary	farming/trading	married/cohabitating	yes	3	0-5	1	0
57	40-60	male	primary	farming/trading	married/cohabitating	yes	10	0-5	1	0
48	40-60	male	primary	others	married/cohabitating	yes	3	0-5	1	0
43	40-60	male	primary	farming/trading	married/cohabitating	yes	10	0-5	1	0
38	25-39	male	secondary/higher school	farming/trading	married/cohabitating	yes	0	0-5	1	0
30	25-39	female	secondary/higher school	office work/trading	married/cohabitating	yes	5	0-5	1	0
25	25-39	female	primary	others	Widow/divorced	yes	4	0-5	0
26	25-39	female	secondary/higher school	farming/trading	married/cohabitating	yes	3	0-5	0
25	25-39	female	primary	farming/trading	married/cohabitating	yes	8	0-5	0
44	40-60	male	primary	farming/trading	married/cohabitating	yes	1	0-5	0
41	40-60	female	primary	farming/trading	Widow/divorced	yes	10	0-5	1	0
47	40-60	female	none	farming/trading	Widow/divorced	yes	6	0-5	0
35	25-39	female	primary	farming/trading	Widow/divorced	yes	4	0-5	0
51	40-60	male	secondary/higher school	farming/trading	married/cohabitating	yes	3	0-5	1	0
38	25-39	female	primary	farming/trading	Widow/divorced	yes	9	0-5	0
35	25-39	male	primary	others	married/cohabitating	yes	4	0-5	1	0
31	25-39	female	secondary/higher school	office work/trading	married/cohabitating	yes	1	0-5	1	0
43	40-60	male	primary	farming/trading	married/cohabitating	yes	6	0-5	0
50	40-60	male	primary	farming/trading	married/cohabitating	yes	9	0-5	0
55	40-60	female	primary	farming/trading	married/cohabitating	yes	4	0-5	1	0
43	40-60	female	primary	farming/trading	Single	yes	1	0-5	1	0
28	25-39	female	secondary/higher school	farming/trading	married/cohabitating	yes	0	0-5	1	0
31	25-39	female	primary	farming/trading	married/cohabitating	yes	0	0-5	0
58	40-60	male	primary	farming/trading	Widow/divorced	yes	1	0-5	0
24	0-24	female	secondary/higher school	farming/trading	Widow/divorced	yes	0	0-5	0
30	25-39	female	primary	others	married/cohabitating	yes	1	0-5	0
36	25-39	female	primary	farming/trading	Widow/divorced	yes	8	0-5	0
38	25-39	male	secondary/higher school	others	married/cohabitating	yes	0	0-5	1	1
27	25-39	female	primary	farming/trading	Widow/divorced	yes	0	0-5	1	0
48	40-60	female	primary	farming/trading	Widow/divorced	yes	8	0-5	1	0
28	25-39	female	primary	farming/trading	married/cohabitating	yes	2	0-5	1	0
53	40-60	female	primary	farming/trading	Widow/divorced	yes	0	0-5	0
52	40-60	female	primary	farming/trading	Widow/divorced	yes	0	0-5	0
32	25-39	female	secondary/higher school	farming/trading	Widow/divorced	yes	5	0-5	1	0
34	25-39	female	secondary/higher school	farming/trading	Single	yes	7	0-5	0
40	40-60	male	primary	others	Widow/divorced	yes	0	0-5	0
38	25-39	female	primary	farming/trading	Widow/divorced	yes	10	0-5	0
29	25-39	female	primary	farming/trading	Widow/divorced	yes	0	0-5	1	0
34	25-39	male	primary	farming/trading	married/cohabitating	yes	0	0-5	1	0
39	25-39	female	primary	farming/trading	married/cohabitating	yes	10	0-5	1	0
58	40-60	female	secondary/higher school	farming/trading	Widow/divorced	yes	11	0-5	0
28	25-39	female	primary	farming/trading	Widow/divorced	yes	0	0-5	0
35	25-39	female	primary	farming/trading	Widow/divorced	yes	2	0-5	0
38	25-39	female	primary	farming/trading	Single	yes	12	0-5	1	0
30	25-39	female	primary	farming/trading	Single	yes	5	0-5	1	0
25	25-39	female	secondary/higher school	farming/trading	Single	yes	2	0-5	0
29	25-39	female	secondary/higher school	others	married/cohabitating	yes	0	0-5	1	0
58	40-60	female	none	farming/trading	Widow/divorced	yes	1	0-5	1	0
30	25-39	female	primary	farming/trading	Widow/divorced	yes	9	0-5	0
28	25-39	female	secondary/higher school	office work/trading	married/cohabitating	yes	3	0-5	0
31	25-39	female	primary	others	married/cohabitating	yes	7	0-5	0
28	25-39	female	primary	farming/trading	married/cohabitating	yes	2	0-5	0
