# Supplementary material for: Parental and child-level predictors of HIV testing uptake, seropositivity and treatment initiation among children and adolescents in Cameroon
Source: PLoS One. 2020 Apr 13;15(4):e0230988. doi: 10.1371/journal.pone.0230988 (PMC7153850; doi:10.1371/journal.pone.0230988)
Supplement: S2 Dataset — (XLS) [file pone.0230988.s006.xls]

## Sheet: TC_Children
Age_Months	Sex	Tested_Through	Education_level	Child_Ever_Tested_HIV	Mother_Alive	Mother_Education_Level	Mother_HIV_Status	Mother_ART	Father_Alive	Father_Education_Level	Father_HIV_Status	Father_ART	child tested for HIV	child HIV result	child initiated on ART	Remarks
216	Male	Mother	none	no	Yes	primary	positive	yes	Yes	secondary	negative	no	1	0
180	Female	Mother	secondary/higher school	yes	Yes	secondary/high school	positive	yes	Yes	higher level	negative	no	1	0
156	Female	Mother	secondary/higher school	no	Yes	primary	positive	yes	Yes	primary	negative	no	1	0
132	Female	Mother	primary	no	Yes	primary	positive	yes	Yes	primary	negative	no	0
120	Female	Mother	primary	no	Yes	primary	positive	yes	Yes	primary	negative	no	1	0
108	Male	Mother	primary	no	Yes	primary	positive	yes	Yes	primary	negative	no	1	0
60	Female	Mother	primary	yes	Yes	primary	positive	yes	Yes	primary	negative	no	1	0
84	Male	Mother	primary	no	Yes	primary	positive	yes	Yes	primary	unknown	no	1	0
36	Female	Mother	none	no	Yes	primary	positive	yes	Yes	primary	unknown	no	1	0
120	Male	Mother	primary	yes	Yes	primary	positive	yes	No	Missing	unknown	unknown	1	0
84	Female	Mother	primary	no	Yes	primary	positive	yes	Yes	primary	unknown	unknown	1	0
84	Female	Mother	primary	yes	Yes	secondary/high school	positive	yes	No	Missing	unknown	unknown	1	0
24	Male	Mother	none	yes	Yes	primary	positive	yes	Yes	secondary	unknown	unknown	1	0
36	Male	Father	none	yes	Yes	primary	positive	yes	Yes	secondary	positive	yes	1	0
96	Male	Father	primary	no	Yes	primary	positive	yes	Yes	secondary	positive	yes	1	0
156	Female	Father	secondary/higher school	no	Yes	primary	positive	yes	Yes	secondary	positive	yes	1	0
96	Female	Mother	primary	no	Yes	secondary/high school	positive	yes	Yes	higher level	negative	no	1	0
72	Male	Mother	primary	yes	Yes	primary	positive	yes	Yes	higher level	negative	no	1	0
192	Male	Mother	secondary/higher school	no	Yes	secondary/high school	positive	yes	Yes	primary	unknown	no	1	0
144	Male	Mother	primary	no	Yes	secondary/high school	positive	yes	Yes	primary	unknown	no	1	0
96	Male	Mother	primary	no	Yes	secondary/high school	positive	yes	Yes	primary	unknown	no	1	0
48	Female	Mother	primary	yes	Yes	primary	positive	yes	Yes	primary	positive	yes	1	0
180	Male	Mother	secondary/higher school	no	Yes	primary	positive	yes	No	Missing	unknown	unknown	1	0
120	Male	Mother	primary	no	Yes	primary	positive	yes	No	Missing	unknown	unknown	1	0
144	Male	Father	secondary/higher school	yes	Yes	secondary/high school	positive	yes	Yes	higher level	positive	yes	1	0
144	Female	Father	secondary/higher school	yes	Yes	secondary/high school	positive	yes	Yes	higher level	positive	yes	1	0
168	Female	Father	secondary/higher school	no	Yes	secondary/high school	positive	yes	Yes	higher level	positive	yes	1	0
192	Female	Father	secondary/higher school	no	Yes	secondary/high school	positive	yes	Yes	higher level	positive	yes	1	0
228	Male	Father	secondary/higher school	no	Yes	secondary/high school	positive	yes	Yes	higher level	positive	yes	1	0
120	Female	Mother	secondary/higher school	no	Yes	primary	positive	yes	Yes	secondary	positive	yes	1	0
108	Female	Mother	primary	no	Yes	primary	positive	yes	Yes	secondary	positive	yes	1	0
84	Male	Mother	primary	no	Yes	primary	positive	yes	Yes	secondary	positive	yes	1	0
84	Male	Mother	primary	no	Yes	primary	positive	yes	Yes	secondary	positive	yes	1	0
72	Male	Mother	primary	yes	Yes	primary	positive	yes	Yes	secondary	positive	yes	1	0
192	Male	Father	secondary/higher school	no	Yes	secondary/high school	unknown	unknown	Yes	primary	positive	yes	1	0
108	Female	Mother	primary	no	Yes	secondary/high school	positive	yes	Yes	secondary	positive	yes	1	0
192	Female	Mother	secondary/higher school	no	Yes	primary	positive	yes	Yes	secondary	negative	no	1	0
36	Female	Mother	none	no	Yes	primary	positive	yes	Yes	secondary	negative	no	1	0
96	Female	Mother	secondary/higher school	no	Yes	primary	positive	yes	Yes	secondary	negative	no	1	0
48	Female	Mother	primary	yes	Yes	primary	positive	yes	Yes	unknown	unknown	unknown	1	0
120	Female	Mother	primary	no	Yes	secondary/high school	positive	yes	Yes	primary	unknown	unknown	1	0
48	Female	Mother	primary	yes	Yes	secondary/high school	positive	yes	Yes	primary	unknown	unknown	1	0
36	Male	Mother	primary	no	Yes	secondary/high school	positive	yes	No	Missing	unknown	unknown	1	0
228	Male	Mother	secondary/higher school	no	Yes	primary	positive	yes	No	Missing	unknown	unknown	1	1	Missing
192	Female	Mother	secondary/higher school	no	Yes	primary	positive	yes	No	Missing	unknown	unknown	1	0
132	Male	Mother	primary	no	Yes	primary	positive	no	Yes	primary	positive	yes	1	0
108	Female	Mother	primary	no	Yes	primary	positive	no	Yes	primary	positive	yes	1	0
96	Male	Father	primary	no	Yes	primary	positive	unknown	Yes	primary	positive	yes	1	0
144	Male	Father	primary	no	Yes	primary	positive	yes	Yes	primary	positive	yes	1	0
216	Male	Mother	secondary/higher school	yes	Yes	secondary/high school	positive	yes	No	Missing	unknown	unknown	1	0
180	Female	Mother	secondary/higher school	no	No	secondary/high school	positive	yes	No	Missing	unknown	unknown	1	0
204	Female	Mother	secondary/higher school	no	Yes	primary	positive	yes	No	Missing	unknown	unknown	1	0
36	Female	Mother	primary	yes	Yes	secondary/high school	positive	yes	Yes	secondary	negative	no	1	0
204	Female	Father	secondary/higher school	no	Yes	primary	unknown	unknown	Yes	primary	positive	yes	1	0
84	Male	Father	primary	no	Yes	primary	unknown	unknown	Yes	primary	positive	yes	1	0
72	Male	Father	primary	no	Yes	secondary/high school	unknown	unknown	Yes	secondary	positive	yes	1	0
72	Male	Mother	primary	yes	Yes	secondary/high school	positive	yes	Yes	unknown	unknown	unknown	1	0
12	Male	Mother	none	yes	Yes	secondary/high school	positive	yes	Yes	secondary	negative	no	1	0
1	Female	Mother	none	yes	Yes	secondary/high school	positive	yes	Yes	secondary	negative	no	1	0
12	Male	Mother	none	yes	Yes	primary	positive	yes	Yes	secondary	negative	no	1	0
24	Male	Mother	primary	no	Yes	primary	positive	no	Yes	secondary	unknown	unknown	1	0
144	Female	Mother	primary	yes	Yes	primary	positive	yes	Yes	primary	negative	no	1	0
12	Female	Mother	none	yes	Yes	primary	positive	yes	Yes	secondary	negative	no	1	0
60	Male	Mother	primary	no	Yes	primary	positive	yes	No	Missing	unknown	unknown	1	0
120	Female	Mother	primary	no	Yes	primary	positive	yes	Yes	secondary	positive	no	1	0
72	Female	Mother	primary	no	Yes	primary	positive	yes	Yes	secondary	positive	no	1	0
48	Female	Mother	primary	no	Yes	primary	positive	yes	Yes	secondary	positive	no	1	0
192	Female	Mother	secondary/higher school	yes	Yes	secondary/high school	positive	yes	Yes	secondary	unknown	unknown	1	0
180	Male	Mother	secondary/higher school	yes	Yes	secondary/high school	positive	yes	No	Missing	unknown	unknown	1	0
120	Female	Mother	secondary/higher school	no	Yes	secondary/high school	positive	yes	Yes	primary	unknown	unknown	1	0
24	Male	Mother	none	yes	Yes	primary	positive	yes	Yes	primary	negative	no	1	0
12	Female	Mother	none	yes	Yes	primary	positive	yes	Yes	unknown	unknown	unknown	1	0
132	Male	Mother	primary	no	Yes	primary	positive	yes	No	Missing	unknown	unknown	1	0
144	Male	Mother	secondary/higher school	yes	Yes	secondary/high school	positive	yes	Yes	secondary	positive	no	1	0
108	Male	Mother	primary	yes	Yes	secondary/high school	positive	yes	Yes	secondary	positive	no	1	0
60	Female	Mother	primary	yes	Yes	secondary/high school	positive	yes	Yes	secondary	positive	no	1	0
12	Female	Mother	none	yes	Yes	secondary/high school	positive	yes	Yes	secondary	positive	no	1	0
24	Female	Mother	none	yes	Yes	primary	positive	yes	Yes	secondary	positive	yes	1	0
156	Female	Mother	secondary/higher school	no	Yes	primary	positive	yes	Yes	primary	negative	no	1	0
84	Male	Mother	primary	no	Yes	primary	positive	yes	Yes	primary	negative	no	1	0
84	Female	Mother	primary	no	Yes	primary	positive	yes	Yes	primary	negative	no	1	0
24	Female	Mother	primary	no	Yes	primary	positive	yes	Yes	primary	negative	yes	1	0
72	Female	Mother	primary	yes	Yes	primary	positive	yes	Yes	secondary	unknown	unknown	1	0
24	Female	Mother	none	yes	Yes	primary	positive	yes	Yes	secondary	unknown	unknown	1	0
23	Female	Mother	none	yes	Yes	secondary/high school	positive	yes	Yes	higher level	negative	no	1	0
204	Female	Mother	secondary/higher school	no	Yes	primary	positive	yes	No	Missing	unknown	unknown	1	0
216	Male	Mother	secondary/higher school	no	Yes	primary	positive	yes	No	Missing	unknown	unknown	1	0
156	Female	Mother	secondary/higher school	no	Yes	primary	positive	yes	No	Missing	unknown	unknown	1	0
132	Male	Mother	secondary/higher school	no	Yes	primary	positive	yes	No	Missing	unknown	unknown	1	0
204	Female	Mother	secondary/higher school	no	Yes	primary	positive	yes	No	Missing	unknown	unknown	1	0
144	Male	Mother	secondary/higher school	no	Yes	primary	positive	yes	Yes	primary	unknown	unknown	1	0
29	Male	Mother	none	yes	Yes	secondary/high school	positive	yes	Yes	primary	unknown	unknown	1	0
96	Male	Mother	primary	yes	Yes	secondary/high school	positive	yes	Yes	higher level	negative	no	1	0
72	Male	Mother	primary	yes	Yes	secondary/high school	positive	yes	Yes	higher level	negative	no	1	0
144	Male	Mother	secondary/higher school	no	Yes	secondary/high school	positive	yes	Yes	higher level	unknown	unknown	1	0
156	Male	Mother	secondary/higher school	no	Yes	primary	positive	yes	Yes	secondary	negative	no	1	0
132	Female	Mother	secondary/higher school	no	Yes	primary	positive	yes	Yes	secondary	negative	no	1	0
180	Female	Mother	secondary/higher school	no	Yes	primary	positive	yes	Yes	primary	positive	yes	1	0
156	Female	Mother	secondary/higher school	no	Yes	primary	positive	yes	Yes	primary	positive	yes	1	0
120	Female	Mother	primary	no	Yes	primary	positive	yes	Yes	primary	positive	yes	1	0
84	Male	Mother	primary	no	Yes	primary	positive	yes	Yes	primary	positive	yes	1	0
60	Female	Mother	primary	no	Yes	primary	positive	yes	Yes	primary	positive	yes	1	0
72	Female	Mother	primary	yes	Yes	secondary/high school	positive	yes	Yes	unknown	unknown	unknown	1	0
144	Male	Mother	secondary/higher school	no	Yes	secondary/high school	positive	yes	No	Missing	unknown	unknown	1	0
132	Male	Mother	primary	no	Yes	primary	positive	yes	Yes	primary	unknown	unknown	1	0
168	Female	Father	secondary/higher school	yes	Yes	secondary/high school	positive	no	Yes	primary	positive	yes	1	0
108	Female	Father	primary	yes	Yes	primary	positive	yes	Yes	secondary	positive	yes	1	0
72	Male	Father	primary	yes	Yes	primary	positive	yes	Yes	secondary	positive	yes	1	0
18	Male	Mother	none	yes	Yes	secondary/high school	positive	yes	Yes	primary	unknown	unknown	1	0
60	Female	Mother	secondary/higher school	yes	Yes	secondary/high school	positive	yes	Yes	higher level	negative	no	1	0
16	Female	Mother	none	no	Yes	secondary/high school	positive	yes	Yes	higher level	negative	no	1	0
84	Male	Mother	primary	no	Yes	secondary/high school	positive	yes	No	Missing	unknown	unknown	1	0
96	Male	Father	primary	no	Yes	secondary/high school	negative	no	Yes	secondary	positive	yes	1	0
48	Male	Mother	primary	no	Yes	secondary/high school	negative	no	Yes	secondary	positive	yes	1	0
144	Male	Mother	secondary/higher school	no	Yes	primary	positive	yes	Yes	primary	negative	no	1	0
84	Male	Mother	primary	no	Yes	primary	positive	yes	Yes	primary	negative	no	1	0
60	Male	Mother	primary	no	Yes	primary	positive	yes	Yes	primary	negative	no	1	0
228	Female	Mother	secondary/higher school	yes	Yes	secondary/high school	positive	yes	No	Missing	unknown	unknown	1	1	Missing
132	Male	Mother	secondary/higher school	no	Yes	primary	positive	yes	No	Missing	unknown	unknown	1	0
84	Male	Mother	primary	yes	Yes	primary	positive	yes	No	Missing	unknown	unknown	1	0
60	Male	Mother	primary	yes	Yes	primary	positive	yes	No	Missing	unknown	unknown	1	0
48	Male	Mother	primary	no	Yes	primary	positive	yes	Yes	primary	unknown	unknown	1	0
228	Female	Mother	secondary/higher school	no	Yes	primary	positive	yes	Yes	primary	negative	no	1	0
132	Male	Father	primary	no	Yes	primary	positive	yes	Yes	primary	positive	yes	1	0
108	Female	Father	primary	no	Yes	primary	positive	yes	Yes	primary	positive	yes	1	0
84	Male	Father	primary	no	Yes	primary	positive	yes	Yes	primary	positive	yes	1	0
48	Male	Father	primary	no	Yes	primary	positive	yes	Yes	primary	positive	yes	1	0
14	Female	Father	none	no	Yes	primary	positive	yes	Yes	primary	positive	yes	1	0
228	Female	Father	none	no	Yes	none	unknown	no	Yes	none	positive	yes	1	0
132	Female	Father	secondary/higher school	no	Yes	none	unknown	no	Yes	none	positive	yes	1	0
108	Female	Father	primary	no	Yes	none	unknown	no	Yes	none	positive	yes	1	0
60	Male	Mother	primary	no	Yes	primary	positive	yes	No	Missing	unknown	unknown	1	0
192	Male	Father	secondary/higher school	no	Yes	primary	unknown	no	Yes	secondary	positive	yes	1	0
180	Female	Father	secondary/higher school	no	Yes	primary	unknown	no	Yes	secondary	positive	yes	1	0
180	Female	Father	secondary/higher school	no	Yes	primary	unknown	no	Yes	secondary	positive	yes	1	0
144	Female	Father	secondary/higher school	no	Yes	primary	unknown	no	Yes	secondary	positive	yes	1	0
144	Female	Father	secondary/higher school	no	Yes	primary	unknown	no	Yes	secondary	positive	yes	1	0
120	Female	Father	primary	no	Yes	primary	unknown	no	Yes	secondary	positive	yes	1	0
120	Female	Father	primary	no	Yes	primary	unknown	no	Yes	secondary	positive	yes	1	0
96	Female	Father	primary	no	Yes	primary	unknown	no	Yes	secondary	positive	yes	1	0
72	Male	Father	primary	no	Yes	primary	unknown	no	Yes	secondary	positive	yes	1	0
36	Female	Father	primary	no	Yes	primary	unknown	no	Yes	secondary	positive	yes	1	0
228	Female	Mother	secondary/higher school	no	Yes	primary	positive	yes	No	Missing	unknown	unknown	1	0
84	Male	Mother	primary	yes	Yes	secondary/high school	positive	yes	Yes	secondary	negative	no	1	0
120	Female	Mother	primary	yes	Yes	secondary/high school	positive	yes	Yes	secondary	unknown	unknown	1	0
48	Male	Father	primary	yes	Yes	secondary/high school	negative	no	Yes	secondary	positive	yes	1	0
216	Female	Mother	secondary/higher school	no	Yes	secondary/high school	positive	yes	Yes	secondary	negative	no	1	0
84	Female	Mother	primary	no	Yes	secondary/high school	positive	yes	Yes	secondary	negative	no	1	0
60	Male	Mother	primary	yes	Yes	secondary/high school	positive	yes	Yes	secondary	negative	no	1	0
36	Female	Mother	primary	yes	Yes	secondary/high school	positive	yes	Yes	secondary	negative	no	1	0
84	Female	Mother	primary	no	Yes	secondary/high school	positive	yes	Yes	secondary	positive	yes	1	0
60	Female	Mother	primary	no	Yes	secondary/high school	positive	yes	No	primary	negative	no	1	0
120	Male	Mother	primary	no	Yes	secondary/high school	positive	yes	No	primary	negative	no	1	0
24	Male	Mother	none	no	Yes	secondary/high school	positive	yes	Yes	primary	negative	no	1	0
84	Female	Mother	primary	yes	Yes	primary	positive	yes	Yes	secondary	positive	yes	1	0
20	Female	Mother	none	yes	Yes	secondary/high school	positive	yes	Yes	higher level	negative	no	1	0
36	Female	Mother	none	no	Yes	primary	positive	yes	Yes	primary	positive	no	1	0
36	Female	Mother	none	yes	Yes	primary	positive	yes	No	primary	unknown	unknown	1	0
120	Female	Mother	primary	no	Yes	primary	positive	yes	No	Missing	unknown	unknown	1	0
120	Female	Mother	primary	no	Yes	primary	positive	yes	No	Missing	unknown	unknown	1	0
72	Male	Mother	primary	no	Yes	primary	positive	yes	No	Missing	unknown	unknown	1	0
204	Female	Father	secondary/higher school	yes	No	none	unknown	Missing	Yes	secondary	positive	yes	1	0
180	Male	Father	secondary/higher school	yes	No	none	unknown	Missing	Yes	secondary	positive	yes	0
72	Male	Mother	primary	yes	Yes	secondary/high school	positive	yes	Yes	higher level	unknown	unknown	0
24	Male	Mother	none	yes	Yes	secondary/high school	positive	yes	Yes	higher level	unknown	unknown	0
144	Male	Mother	primary	no	Yes	primary	positive	yes	Yes	secondary	unknown	unknown	0
84	Female	Father	primary	no	Yes	primary	unknown	no	Yes	primary	positive	yes	0
48	Female	Father	primary	no	Yes	primary	unknown	unknown	Yes	primary	positive	yes	0
84	Male	Mother	primary	yes	Yes	primary	positive	yes	Yes	primary	negative	no	0
96	Male	Mother	secondary/higher school	no	Yes	secondary/high school	positive	yes	Yes	unknown	negative	unknown	1	0
36	Female	Mother	primary	yes	Yes	primary	positive	yes	Yes	unknown	negative	no	1	0
36	Male	Mother	primary	yes	Yes	primary	positive	yes	Yes	unknown	negative	no	1	0
36	Female	Mother	none	yes	Yes	primary	positive	yes	Yes	primary	unknown	unknown	1	0
216	Female	Mother	secondary/higher school	yes	Yes	primary	positive	yes	No	Missing	unknown	unknown	0
192	Female	Mother	secondary/higher school	yes	Yes	primary	positive	yes	No	Missing	unknown	unknown	0
144	Male	Mother	secondary/higher school	yes	Yes	primary	positive	yes	No	Missing	unknown	unknown	0
108	Male	Mother	primary	yes	Yes	secondary/high school	positive	yes	Yes	unknown	unknown	unknown	0
168	Male	Mother	secondary/higher school	yes	Yes	primary	positive	yes	Yes	secondary	unknown	unknown	0
48	Male	Mother	primary	yes	Yes	primary	positive	yes	No	Missing	unknown	unknown	0
204	Female	Mother	secondary/higher school	no	Yes	secondary/high school	positive	yes	Yes	unknown	unknown	unknown	0
108	Male	Mother	primary	yes	Yes	secondary/high school	positive	yes	Yes	secondary	unknown	unknown	0
36	Female	Mother	none	yes	Yes	primary	positive	yes	Yes	higher level	negative	unknown	0
168	Male	Mother	secondary/higher school	no	Yes	secondary/high school	positive	yes	Yes	secondary	unknown	unknown	0
36	Male	Mother	none	yes	Yes	secondary/high school	positive	yes	Yes	secondary	unknown	unknown	0
204	Female	Mother	secondary/higher school	yes	No	none	positive	yes	Yes	higher level	unknown	unknown	0
156	Male	Mother	primary	unknown	Yes	primary	positive	yes	No	Missing	unknown	unknown	0
48	Female	Mother	primary	yes	Yes	secondary/high school	positive	yes	Yes	higher level	negative	no	0
120	Female	Mother	secondary/higher school	yes	Yes	secondary/high school	positive	yes	Yes	secondary	unknown	unknown	0
32	Male	Mother	none	yes	Yes	secondary/high school	positive	yes	Yes	Missing	unknown	unknown	0
84	Male	Father	primary	no	Yes	primary	unknown	Missing	Yes	secondary	positive	yes	0
24	Female	Father	none	no	Yes	primary	unknown	Missing	Yes	secondary	positive	yes	0
48	Male	Father	primary	unknown	Yes	none	negative	Missing	Yes	secondary	positive	yes	0
108	Male	Father	primary	yes	Yes	primary	positive	yes	Yes	secondary	positive	yes	0
36	Male	Mother	none	unknown	Yes	secondary/high school	positive	yes	Yes	secondary	negative	unknown	0
156	Male	Mother	primary	no	Yes	primary	positive	yes	Yes	secondary	positive	yes	0
96	Male	Mother	primary	yes	Yes	primary	positive	yes	Yes	secondary	positive	yes	0
132	Female	Mother	secondary/higher school	no	Yes	primary	positive	yes	Yes	secondary	unknown	unknown	0
72	Male	Mother	primary	no	Yes	primary	positive	yes	Yes	secondary	unknown	unknown	1	0
120	Female	Father	primary	yes	Yes	primary	unknown	Missing	Yes	primary	positive	yes	0
120	Female	Father	primary	yes	Yes	primary	unknown	Missing	Yes	primary	positive	yes	0
132	Female	Father	secondary/higher school	yes	Yes	primary	unknown	Missing	Yes	secondary	positive	yes	0
113	Male	Father	primary	yes	Yes	primary	negative	Missing	Yes	secondary	positive	yes	1	1	Missing
180	Male	Father	secondary/higher school	no	Yes	primary	unknown	Missing	Yes	primary	positive	yes	0
216	Female	Mother	secondary/higher school	no	Yes	secondary/high school	positive	yes	No	Missing	unknown	unknown	1	0
216	Male	Mother	secondary/higher school	no	Yes	primary	positive	yes	No	Missing	unknown	unknown	0
96	Male	Mother	primary	unknown	Yes	primary	positive	yes	No	Missing	unknown	unknown	0
36	Female	Mother	primary	yes	Yes	secondary/high school	positive	yes	No	Missing	unknown	unknown	0
72	Female	Mother	primary	no	Yes	secondary/high school	positive	yes	Yes	secondary	unknown	unknown	0
48	Female	Mother	primary	no	Yes	secondary/high school	positive	yes	Yes	secondary	unknown	unknown	0
216	Male	Mother	secondary/higher school	no	Yes	secondary/high school	positive	yes	Yes	primary	unknown	unknown	0
228	Female	Mother	primary	yes	Yes	primary	positive	yes	No	Missing	unknown	unknown	0
180	Male	Mother	secondary/higher school	no	Yes	primary	positive	yes	No	Missing	unknown	unknown	0
24	Female	Mother	none	no	Yes	primary	positive	yes	Yes	primary	negative	no	0
12	Female	Mother	none	no	Yes	primary	positive	yes	Yes	primary	negative	no	1	0
96	Male	Father	primary	no	Yes	secondary/high school	negative	no	Yes	secondary	positive	yes	0
72	Female	Father	primary	no	Yes	secondary/high school	negative	no	Yes	secondary	positive	yes	0
48	Female	Father	primary	no	Yes	secondary/high school	negative	no	Yes	secondary	positive	yes	0
36	Female	Mother	primary	yes	Yes	primary	positive	yes	Yes	secondary	negative	no	0
144	Male	Father	secondary/higher school	yes	Yes	primary	positive	yes	Yes	secondary	positive	yes	0
120	Female	Father	secondary/higher school	yes	Yes	primary	positive	yes	Yes	secondary	positive	yes	0
48	Female	Mother	primary	no	Yes	secondary/high school	positive	yes	Yes	higher level	negative	no	1	0
24	Female	Mother	primary	yes	Yes	secondary/high school	positive	yes	Yes	secondary	negative	no	0
120	Male	Mother	primary	yes	Yes	secondary/high school	positive	yes	Yes	secondary	positive	yes	0
96	Male	Mother	primary	yes	Yes	secondary/high school	positive	yes	Yes	secondary	positive	yes	0
24	Female	Mother	none	yes	Yes	secondary/high school	positive	yes	Yes	secondary	positive	yes	0
108	Male	Father	primary	no	Yes	Missing	unknown	unknown	Yes	secondary	positive	yes	0
72	Female	Father	primary	no	Yes	secondary/high school	unknown	unknown	Yes	secondary	positive	yes	0
42	Male	Father	none	no	Yes	secondary/high school	unknown	unknown	Yes	secondary	positive	yes	0
12	Female	Father	none	no	Yes	secondary/high school	unknown	unknown	Yes	secondary	positive	yes	0
144	Male	Father	primary	no	Yes	primary	negative	no	Yes	primary	positive	yes	0
24	Female	Mother	none	no	Yes	primary	positive	yes	Yes	primary	positive	yes	0
180	Male	Father	primary	yes	Yes	primary	unknown	unknown	Yes	primary	positive	yes	1	0
168	Female	Mother	secondary/higher school	no	Yes	primary	positive	yes	Yes	secondary	unknown	unknown	0
84	Female	Mother	primary	no	Yes	secondary/high school	positive	yes	Yes	unknown	unknown	unknown	0
84	Female	Mother	primary	no	Yes	secondary/high school	positive	yes	Yes	unknown	unknown	unknown	0
144	Male	Father	secondary/higher school	unknown	Yes	secondary/high school	unknown	unknown	Yes	secondary	positive	yes	0
108	Male	Father	primary	unknown	Yes	secondary/high school	unknown	unknown	Yes	secondary	positive	yes	0
84	Female	Mother	primary	no	Yes	primary	positive	yes	Yes	unknown	unknown	unknown	0
60	Female	Mother	primary	no	Yes	secondary/high school	positive	yes	Yes	unknown	unknown	unknown	0
204	Male	Mother	secondary/higher school	no	Yes	primary	positive	yes	Yes	primary	unknown	unknown	0
132	Male	Mother	primary	no	Yes	primary	positive	yes	Yes	primary	unknown	unknown	0
168	Male	Mother	secondary/higher school	no	Yes	secondary/high school	positive	yes	No	Missing	unknown	unknown	0
144	Male	Mother	secondary/higher school	no	Yes	secondary/high school	positive	yes	No	Missing	unknown	unknown	0
60	Male	Mother	primary	yes	Yes	primary	positive	yes	Yes	secondary	unknown	unknown	1	0
36	Male	Mother	primary	yes	Yes	primary	positive	yes	Yes	unknown	negative	no	1	0
96	Female	Mother	primary	yes	Yes	secondary/high school	positive	yes	Yes	higher level	negative	no	1	0
9	Male	Mother	none	yes	Yes	primary	positive	yes	Yes	primary	negative	no	1	0
12	Male	Mother	none	yes	Yes	secondary/high school	positive	yes	Yes	higher level	negative	no	1			indeterminate
12	Female	Mother	none	no	Yes	primary	positive	no	Yes	primary	unknown	unknown	1	0
132	Female	Father	secondary/higher school	no	Yes	secondary/high school	positive	yes	Yes	primary	positive	yes	1	0
48	Female	Father	primary	no	Yes	secondary/high school	positive	yes	Yes	primary	positive	yes	1	0
96	Female	Mother	primary	no	Yes	secondary/high school	positive	yes	Yes	primary	unknown	unknown	1	0
192	Male	Mother	secondary/higher school	no	Yes	secondary/high school	positive	yes	Yes	unknown	negative	no	1	0
132	Male	Father	secondary/higher school	no	Yes	none	unknown	no	Yes	primary	positive	yes	1	0
96	Male	Father	primary	no	Yes	none	unknown	no	Yes	primary	positive	yes	1	0
72	Female	Father	primary	no	Yes	none	unknown	no	Yes	primary	positive	yes	1	0
18	Female	Mother	none	no	Yes	secondary/high school	unknown	no	Yes	secondary	positive	yes	1	0
48	Male	Mother	primary	no	Yes	secondary/high school	unknown	no	Yes	secondary	positive	yes	1	0
84	Female	Mother	primary	no	Yes	secondary/high school	positive	yes	Yes	higher level	negative	no	1	0
144	Female	Father	primary	no	Yes	secondary/high school	positive	yes	Yes	secondary	positive	yes	1	0
36	Female	Father	primary	no	Yes	secondary/high school	positive	yes	Yes	secondary	positive	yes	1	0
144	Male	Father	primary	no	Yes	primary	negative	no	Yes	primary	positive	yes	1	0
96	Male	Father	primary	no	Yes	primary	negative	no	Yes	primary	positive	yes	1	0
180	Female	Mother	secondary/higher school	no	Yes	primary	positive	yes	Yes	primary	unknown	unknown	1	0
204	Female	Father	secondary/higher school	no	Yes	secondary/high school	negative	no	Yes	higher level	positive	yes	1	0
72	Male	Father	primary	no	Yes	primary	negative	no	Yes	secondary	positive	yes	1	0
48	Male	Father	primary	yes	Yes	primary	negative	no	Yes	secondary	positive	yes	1	0
180	Male	Father	secondary/higher school	no	No	none	unknown	Missing	Yes	secondary	positive	yes	1	0
228	Female	Father	secondary/higher school	no	Yes	secondary/high school	positive	unknown	No	Missing	unknown	unknown	1	0
132	Female	Father	primary	no	Yes	none	unknown	unknown	Yes	primary	positive	yes	1			indeterminate
72	Male	Mother	primary	no	Yes	primary	positive	yes	Yes	higher level	unknown	unknown	1	0
120	Female	Father	primary	no	Yes	primary	positive	yes	Yes	primary	positive	yes	1	0
72	Male	Father	primary	no	Yes	primary	positive	yes	Yes	primary	positive	yes	1	0
24	Male	Father	none	no	Yes	primary	positive	yes	Yes	primary	positive	yes	1	0
72	Female	Mother	primary	yes	Yes	primary	positive	yes	Yes	higher level	positive	yes	1	0
24	Female	Mother	none	no	Yes	primary	positive	yes	Yes	primary	negative	no	1	0
12	Female	Mother	none	no	Yes	primary	positive	yes	Yes	primary	positive	no	1	0
18	Female	Mother	none	yes	Yes	secondary/high school	positive	yes	Yes	secondary	negative	no	1	0
84	Male	Mother	primary	yes	Yes	primary	positive	yes	Yes	secondary	negative	no	1	0
60	Female	Mother	primary	yes	Yes	primary	positive	yes	Yes	secondary	negative	no	1	0
96	Female	Mother	primary	no	Yes	secondary/high school	positive	yes	Yes	secondary	negative	no	1			indeterminate
180	Male	Father	secondary/higher school	unknown	Yes	primary	negative	no	Yes	primary	positive	yes	0
96	Male	Father	primary	yes	Yes	primary	negative	no	Yes	primary	positive	yes	1
12	Female	Father	none	yes	Yes	primary	negative	no	Yes	primary	positive	yes	1	0
36	Female	Mother	primary	yes	Yes	primary	positive	yes	Yes	secondary	negative	no	1	0
96	Male	Mother	primary	no	No	primary	positive	yes	Yes	primary	positive	yes	1	0
108	Female	Mother	primary	no	Yes	primary	positive	yes	Yes	primary	unknown	unknown	1	0
24	Male	Mother	none	no	Yes	primary	positive	yes	Yes	unknown	unknown	unknown	1	0
120	Female	Mother	primary	yes	Yes	secondary/high school	positive	yes	Yes	unknown	negative	no	1	0
96	Female	Mother	primary	yes	Yes	secondary/high school	positive	yes	Yes	unknown	negative	no	1	0
48	Male	Mother	primary	yes	Yes	secondary/high school	positive	yes	Yes	unknown	negative	no	1	0
120	Male	Mother	primary	yes	Yes	secondary/high school	positive	yes	Yes	unknown	negative	no	1	0
18	Female	Mother	none	yes	Yes	primary	positive	yes	Yes	primary	negative	no	1	0
132	Female	Father	primary	no	Yes	primary	negative	yes	Yes	secondary	positive	yes	1	0
48	Male	Father	primary	no	Yes	primary	negative	no	Yes	secondary	positive	yes	1	0
84	Male	Father	primary	no	Yes	primary	negative	no	Yes	primary	positive	yes	1	0
120	Male	Father	primary	no	Yes	primary	negative	yes	Yes	primary	positive	yes	1			indeterminate
156	Female	Mother	secondary/higher school	yes	Yes	secondary/high school	positive	yes	Yes	secondary	negative	no	0
84	Female	Mother	primary	yes	Yes	secondary/high school	positive	yes	Yes	secondary	negative	no	0
60	Female	Mother	primary	yes	Yes	secondary/high school	positive	yes	Yes	secondary	negative	no	0
20	Male	Mother	none	yes	Yes	secondary/high school	positive	yes	Yes	secondary	negative	no	1	0
15	Male	Mother	none	no	Yes	primary	positive	yes	Yes	secondary	negative	no	1	0
36	Female	Mother	primary	yes	Yes	secondary/high school	positive	yes	Yes	secondary	positive	yes	1	0
120	Female	Mother	primary	no	Yes	secondary/high school	positive	yes	Yes	unknown	unknown	unknown	1	0
96	Male	Mother	primary	no	Yes	secondary/high school	positive	yes	Yes	primary	unknown	unknown	1	0
144	Female	Mother	primary	no	Yes	secondary/high school	positive	yes	Yes	primary	unknown	unknown	1	0
60	Female	Mother	primary	yes	Yes	primary	positive	yes	Yes	primary	negative	no	1	0
6	Female	Mother	none	yes	Yes	secondary/high school	positive	yes	Yes	secondary	negative	no	1	0
108	Male	Mother	primary	no	Yes	secondary/high school	positive	no	Yes	unknown	unknown	unknown	1	1	1
120	Female	Mother	primary	yes	Yes	secondary/high school	positive	yes	Yes	primary	negative	no	1	0
42	Male	Mother	primary	yes	Yes	secondary/high school	positive	yes	Yes	primary	negative	no	1	0
15	Male	Mother	none	yes	Yes	secondary/high school	positive	yes	Yes	primary	negative	no	1	0
144	Male	Mother	secondary/higher school	yes	Yes	secondary/high school	positive	yes	Yes	primary	positive	yes	1	0
60	Male	Mother	primary	yes	Yes	secondary/high school	positive	yes	Yes	primary	positive	yes	1	0
2	Male	Mother	none	no	Yes	secondary/high school	positive	yes	Yes	primary	positive	yes	1	0
96	Male	Father	primary	no	Yes	none	unknown	unknown	Yes	primary	positive	yes	1	0
48	Male	Father	primary	no	Yes	none	unknown	yes	Yes	primary	positive	yes	1	0
132	Female	Father	secondary/higher school	no	Yes	secondary/high school	negative	no	Yes	secondary	positive	yes	1	0
96	Male	Father	primary	no	Yes	secondary/high school	negative	no	Yes	secondary	positive	yes	1	0
72	Female	Father	primary	no	Yes	secondary/high school	negative	no	Yes	secondary	positive	yes	1	0
108	Male	Father	primary	no	Yes	secondary/high school	negative	no	Yes	secondary	positive	yes	1	0
24	Male	Father	none	no	Yes	secondary/high school	negative	no	Yes	secondary	positive	yes	1	0
72	Female	Mother	primary	no	Yes	secondary/high school	positive	yes	Yes	secondary	unknown	unknown	1	0
160	Male	Mother	secondary/higher school	no	Yes	primary	positive	yes	Missing	Missing	unknown	unknown	1	0
60	Male	Mother	primary	no	Yes	primary	positive	yes	Missing	Missing	unknown	unknown	1	0
156	Female	Mother	none	unknown	Yes	Missing	positive	yes	Missing	Missing	unknown	unknown	1	0
72	Female	Father	primary	no	Yes	primary	positive	yes	Yes	primary	positive	yes	1	0
144	Male	Mother	secondary/higher school	yes	Yes	secondary/high school	positive	yes	Yes	higher level	positive	yes	0
120	Male	Mother	primary	yes	Yes	secondary/high school	positive	yes	Yes	higher level	positive	yes	1	0
84	Male	Mother	primary	yes	Yes	secondary/high school	positive	yes	Yes	higher level	positive	yes	1	0
120	Female	Mother	primary	yes	Yes	primary	positive	yes	Yes	primary	unknown	unknown	1	0
48	Female	Mother	primary	no	Yes	secondary/high school	positive	yes	Yes	primary	negative	no	1	0
160	Female	Father	secondary/higher school	yes	Yes	primary	negative	no	Yes	secondary	positive	yes	1	0
132	Male	Mother	primary	no	Yes	secondary/high school	positive	yes	Yes	unknown	positive	yes	1	0
60	Female	Mother	primary	no	Yes	secondary/high school	positive	yes	Yes	secondary	positive	yes	1	0
96	Female	Father	primary	no	Yes	secondary/high school	negative	no	Yes	higher level	positive	yes	1	0
60	Female	Father	primary	no	Yes	secondary/high school	negative	no	Yes	higher level	positive	yes	1	0
132	Female	Mother	secondary/higher school	no	Yes	primary	positive	yes	No	Missing	unknown	unknown	1	0
108	Female	Mother	primary	no	Yes	primary	positive	yes	No	Missing	unknown	unknown	0
60	Female	Mother	primary	yes	Yes	primary	positive	yes	Yes	primary	negative	no	1	0
156	Male	Father	secondary/higher school	no	Yes	secondary/high school	positive	yes	Yes	primary	positive	yes	1	0
108	Female	Father	primary	no	Yes	secondary/high school	positive	yes	Yes	primary	positive	yes	1	0
36	Female	Father	none	yes	Yes	secondary/high school	positive	yes	Yes	primary	positive	yes	1	0
160	Female	Mother	secondary/higher school	no	Yes	primary	positive	yes	No	Missing	unknown	unknown	1	0
204	Female	Mother	secondary/higher school	no	Yes	secondary/high school	positive	yes	No	Missing	unknown	unknown	0
120	Male	Mother	primary	no	Yes	primary	positive	yes	Yes	primary	positive	yes	1	0
60	Female	Mother	primary	no	Yes	primary	positive	yes	Yes	primary	positive	yes	1	0
60	Female	Mother	primary	yes	Yes	primary	positive	yes	Yes	primary	negative	no	1	0
216	Female	Mother	secondary/higher school	yes	Yes	primary	positive	yes	No	Missing	unknown	unknown	1	0
192	Female	Mother	secondary/higher school	no	Yes	primary	positive	yes	No	Missing	unknown	unknown	1	0
72	Female	Mother	primary	no	Yes	primary	positive	yes	No	secondary	positive	no	1	0
72	Female	Father	primary	no	Yes	secondary/high school	unknown	unknown	Yes	secondary	positive	yes	1	0
19	Female	Mother	none	yes	Yes	secondary/high school	positive	yes	Yes	secondary	positive	no	0
216	Female	Mother	secondary/higher school	no	Yes	primary	positive	yes	No	Missing	unknown	unknown	0
144	Female	Mother	secondary/higher school	no	Yes	secondary/high school	positive	yes	Yes	higher level	unknown	unknown	1	0
20	Male	Mother	none	yes	Yes	secondary/high school	positive	yes	Yes	secondary	negative	no	1	0
84	Female	Mother	primary	yes	Yes	primary	positive	yes	Yes	secondary	negative	no	0
168	Male	Mother	secondary/higher school	yes	Yes	primary	positive	yes	Yes	secondary	negative	no	0
120	Male	Mother	primary	no	Yes	primary	positive	yes	Yes	secondary	negative	no	0
204	Female	Mother	secondary/higher school	yes	Yes	secondary/high school	positive	yes	No	Missing	unknown	unknown	0
120	Male	Mother	primary	yes	Yes	secondary/high school	positive	yes	No	Missing	unknown	unknown	1	0
84	Male	Mother	primary	yes	Yes	secondary/high school	positive	yes	Yes	secondary	positive	yes	1	0
36	Male	Mother	primary	yes	Yes	secondary/high school	positive	yes	Yes	higher level	positive	yes	0
144	Male	Mother	primary	yes	Yes	primary	positive	yes	Yes	primary	negative	no	0
36	Male	Mother	none	yes	Yes	primary	positive	yes	Yes	primary	negative	no	1	0
24	Female	Mother	primary	yes	Yes	primary	positive	yes	Yes	higher level	negative	no	1	0
168	Male	Mother	none	no	Yes	primary	positive	yes	Yes	unknown	unknown	unknown	1	0
144	Male	Mother	secondary/higher school	no	Yes	primary	positive	yes	Yes	unknown	unknown	unknown	1	0
96	Female	Mother	primary	yes	Yes	secondary/high school	positive	yes	Yes	unknown	negative	no	1	0
144	Male	Mother	secondary/higher school	no	Yes	secondary/high school	positive	yes	Yes	higher level	positive	yes	1	0
9	Female	Mother	none	yes	Yes	secondary/high school	positive	yes	Yes	higher level	positive	yes	1	0
204	Female	Father	secondary/higher school	no	Yes	primary	unknown	unknown	Yes	primary	positive	no	1	0
84	Male	Father	primary	no	Yes	primary	unknown	unknown	Yes	primary	positive	no	1	0
12	Male	Mother	none	yes	Yes	secondary/high school	positive	yes	Yes	secondary	negative	no	1	0
192	Female	Mother	secondary/higher school	unknown	Yes	primary	positive	yes	No	Missing	unknown	unknown	1	0
192	Male	Mother	secondary/higher school	no	Yes	secondary/high school	positive	yes	No	Missing	unknown	unknown	1	0
144	Male	Mother	primary	no	Yes	secondary/high school	positive	yes	No	Missing	unknown	unknown	1	0
96	Male	Mother	primary	no	Yes	secondary/high school	positive	yes	No	Missing	unknown	unknown	1	0
228	Male	Father	secondary/higher school	no	Yes	secondary/high school	positive	yes	Yes	secondary	positive	yes	0
84	Female	Mother	primary	no	Yes	primary	positive	yes	No	Missing	unknown	unknown	0
28	Female	Mother	none	yes	Yes	primary	positive	yes	No	Missing	unknown	unknown	0
96	Male	Mother	primary	yes	Yes	primary	positive	yes	No	Missing	unknown	unknown	0
156	Female	Mother	secondary/higher school	no	Yes	secondary/high school	positive	yes	No	Missing	unknown	unknown	0
72	Male	Mother	primary	no	Yes	primary	positive	yes	No	Missing	unknown	unknown	0
48	Female	Mother	primary	no	Yes	primary	positive	yes	No	Missing	unknown	unknown	0
108	Male	Mother	primary	no	Yes	primary	positive	yes	Yes	primary	unknown	unknown	0
84	Male	Mother	primary	no	Yes	primary	positive	yes	Yes	primary	unknown	unknown	0
36	Female	Mother	primary	no	Yes	primary	positive	yes	Yes	primary	unknown	unknown	0
192	Female	Mother	secondary/higher school	no	Yes	secondary/high school	positive	yes	Yes	primary	unknown	unknown	0
168	Male	Mother	secondary/higher school	no	Yes	secondary/high school	positive	yes	Yes	primary	unknown	unknown	0
120	Male	Mother	primary	yes	Yes	secondary/high school	positive	yes	Yes	primary	unknown	unknown	0
204	Male	Mother	secondary/higher school	no	Yes	secondary/high school	positive	yes	No	Missing	unknown	unknown	0
132	Female	Mother	secondary/higher school	no	Yes	primary	positive	yes	Yes	higher level	unknown	unknown	0
204	Male	Mother	none	no	Yes	primary	positive	yes	Yes	higher level	unknown	unknown	0
216	Female	Mother	secondary/higher school	no	Yes	primary	positive	yes	Yes	primary	negative	no	0
204	Female	Mother	primary	no	No	Missing	unknown	Missing	Yes	primary	unknown	unknown	0
108	Male	Father	secondary/higher school	no	Yes	secondary/high school	positive	yes	Yes	higher level	positive	yes	0
24	Female	Father	none	no	Yes	secondary/high school	positive	yes	Yes	higher level	positive	yes	0
108	Male	Mother	primary	yes	Yes	secondary/high school	positive	yes	Yes	higher level	negative	no	0
228	Male	Mother	secondary/higher school	no	Yes	primary	positive	yes	No	Missing	unknown	unknown	0
192	Male	Mother	secondary/higher school	no	Yes	primary	positive	yes	No	Missing	unknown	unknown	0
132	Male	Mother	secondary/higher school	no	Yes	primary	positive	yes	No	Missing	unknown	unknown	0
168	Male	Father	secondary/higher school	no	Yes	primary	positive	yes	Yes	primary	positive	yes	0
60	Male	Mother	primary	yes	Yes	primary	positive	yes	Yes	primary	positive	yes	0
144	Female	Mother	secondary/higher school	no	Yes	primary	positive	yes	No	Missing	unknown	unknown	0
228	Female	Mother	secondary/higher school	yes	Yes	primary	positive	yes	No	Missing	unknown	unknown	0
60	Female	Mother	primary	no	Yes	secondary/high school	positive	yes	Yes	secondary	positive	yes	0
168	Male	Mother	secondary/higher school	no	Yes	primary	positive	yes	No	Missing	unknown	unknown	0
156	Male	Mother	secondary/higher school	no	Yes	primary	positive	yes	No	Missing	unknown	unknown	0
120	Female	Mother	primary	no	Yes	primary	positive	yes	No	Missing	unknown	unknown	0
84	Male	Mother	primary	no	Yes	primary	positive	yes	No	Missing	unknown	unknown	0
60	Male	Mother	primary	no	Yes	primary	positive	yes	Yes	secondary	negative	no	0
72	Female	Mother	primary	no	Yes	secondary/high school	positive	yes	Yes	primary	negative	no	0
24	Male	Mother	none	no	Yes	primary	positive	yes	No	primary	positive	yes	0
156	Female	Mother	secondary/higher school	no	Yes	primary	positive	yes	Yes	primary	unknown	unknown	0
15	Female	Mother	none	yes	Yes	primary	positive	yes	Yes	primary	positive	yes	0
5	Female	Father	none	no	Yes	none	positive	yes	Yes	none	positive	yes	0
168	Male	Mother	secondary/higher school	no	Yes	primary	positive	yes	No	Missing	unknown	unknown	0
144	Male	Mother	secondary/higher school	no	Yes	primary	positive	yes	No	Missing	unknown	unknown	0
180	Male	Mother	secondary/higher school	no	Yes	primary	positive	yes	No	Missing	unknown	unknown	0
144	Female	Mother	secondary/higher school	no	Yes	secondary/high school	positive	yes	Yes	primary	negative	no	0
108	Female	Mother	primary	no	Yes	primary	positive	yes	Yes	unknown	positive	unknown	0
180	Male	Mother	secondary/higher school	no	Yes	primary	positive	yes	Yes	unknown	unknown	unknown	0
48	Female	Father	primary	yes	Yes	primary	negative	no	Yes	primary	positive	yes	0
14	Female	Father	none	yes	Yes	primary	negative	no	Yes	primary	positive	yes	0
16	Female	Father	none	yes	Yes	primary	positive	yes	Yes	secondary	positive	yes	0
228	Male	Mother	secondary/higher school	no	Yes	secondary/high school	positive	yes	Yes	secondary	unknown	unknown	0
84	Male	Mother	primary	yes	Yes	secondary/high school	positive	yes	Yes	secondary	negative	unknown	0
24	Male	Mother	none	yes	Yes	secondary/high school	positive	yes	Yes	higher level	negative	no	0
144	Female	Mother	primary	no	Yes	primary	positive	yes	Yes	primary	positive	yes	0
72	Female	Mother	primary	yes	Yes	primary	positive	yes	Yes	primary	positive	yes	0
36	Male	Mother	none	yes	Yes	primary	positive	yes	Yes	unknown	positive	yes	0
216	Male	Mother	secondary/higher school	yes	Yes	secondary/high school	positive	yes	No	Missing	unknown	unknown	0
192	Male	Mother	secondary/higher school	yes	Yes	secondary/high school	positive	yes	No	Missing	unknown	unknown	0
168	Female	Mother	secondary/higher school	yes	Yes	primary	positive	yes	No	Missing	unknown	unknown	0
204	Female	Father	secondary/higher school	no	Yes	primary	positive	yes	Yes	primary	positive	yes	0
168	Female	Father	secondary/higher school	no	Yes	primary	positive	yes	Yes	secondary	positive	yes	0
108	Male	Father	primary	no	Yes	primary	positive	yes	Yes	secondary	positive	yes	0
36	Female	Mother	primary	yes	Yes	secondary/high school	unknown	Missing	Yes	higher level	unknown	unknown	0
144	Female	Mother	secondary/higher school	no	Yes	secondary/high school	unknown	Missing	Yes	secondary	unknown	unknown	0
132	Male	Mother	secondary/higher school	no	Yes	secondary/high school	unknown	Missing	Yes	secondary	unknown	unknown	0
108	Male	Mother	primary	no	Yes	secondary/high school	unknown	Missing	Yes	secondary	unknown	unknown	0
180	Female	Mother	secondary/higher school	yes	Yes	primary	positive	yes	No	Missing	unknown	unknown	0
156	Female	Mother	secondary/higher school	yes	Yes	primary	positive	yes	Yes	primary	negative	no	0
156	Male	Mother	secondary/higher school	yes	Yes	secondary/high school	positive	yes	No	Missing	unknown	unknown	0
144	Male	Father	secondary/higher school	no	Yes	secondary/high school	positive	yes	Yes	primary	positive	yes	0
60	Female	Father	primary	no	Yes	secondary/high school	positive	yes	Yes	primary	positive	yes	0
108	Female	Father	primary	no	Yes	secondary/high school	positive	yes	Yes	primary	positive	yes	0
192	Female	Mother	secondary/higher school	yes	Yes	secondary/high school	positive	yes	No	Missing	unknown	unknown	0
168	Female	Mother	secondary/higher school	yes	Yes	secondary/high school	positive	yes	No	Missing	unknown	unknown	0
180	Male	Mother	secondary/higher school	yes	Yes	secondary/high school	positive	yes	No	Missing	unknown	unknown	0
36	Female	Mother	none	yes	Yes	secondary/high school	positive	yes	Yes	higher level	negative	no	0
168	Female	Mother	secondary/higher school	no	Yes	secondary/high school	positive	yes	Yes	secondary	negative	no	0
204	Female	Mother	secondary/higher school	no	Yes	secondary/high school	positive	yes	Yes	secondary	negative	no	0
108	Male	Mother	primary	no	Yes	secondary/high school	positive	yes	Yes	secondary	negative	no	0
84	Male	Mother	primary	no	Yes	secondary/high school	positive	yes	Yes	secondary	negative	no	0
168	Male	Father	secondary/higher school	no	Yes	primary	unknown	unknown	Yes	secondary	positive	yes	0
84	Male	Father	primary	no	Yes	none	unknown	unknown	Yes	secondary	positive	yes	0
72	Male	Mother	primary	no	Yes	primary	positive	yes	Yes	primary	positive	yes	0
84	Male	Mother	primary	no	Yes	primary	positive	yes	Yes	secondary	unknown	unknown	0
36	Male	Mother	primary	no	Yes	primary	positive	yes	Yes	secondary	unknown	unknown	0
12	Female	Mother	none	yes	Yes	primary	positive	yes	Yes	secondary	unknown	unknown	0
180	Female	Mother	secondary/higher school	no	Yes	primary	positive	yes	No	Missing	unknown	unknown	0
1	Male	Father	none	no	Yes	secondary/high school	positive	yes	Yes	primary	positive	no	0
144	Female	Mother	primary	no	Yes	primary	positive	yes	Yes	primary	unknown	unknown	0
108	Female	Mother	primary	no	Yes	primary	positive	yes	Yes	primary	unknown	unknown	0
120	Male	Mother	primary	no	Yes	primary	positive	yes	Yes	primary	unknown	unknown	0
36	Female	Father	primary	no	Yes	primary	positive	yes	Yes	secondary	positive	yes	0
204	Male	Mother	secondary/higher school	yes	Yes	primary	positive	yes	No	Missing	unknown	unknown	0
216	Female	Mother	secondary/higher school	no	Yes	primary	positive	yes	No	Missing	unknown	unknown	0
12	Female	Mother	none	yes	Yes	primary	positive	yes	Yes	unknown	unknown	unknown	0
168	Female	Mother	secondary/higher school	no	Yes	secondary/high school	positive	yes	Yes	unknown	unknown	unknown	0
36	Male	Mother	none	yes	Yes	secondary/high school	positive	yes	Yes	secondary	unknown	unknown	0
108	Male	Mother	primary	no	Yes	primary	positive	yes	Yes	primary	negative	no	0
72	Male	Mother	primary	no	Yes	primary	positive	yes	Yes	primary	negative	no	0
96	Female	Mother	primary	no	Yes	secondary/high school	positive	yes	Yes	higher level	unknown	unknown	0
204	Female	Mother	secondary/higher school	no	Yes	primary	unknown	yes	Yes	primary	negative	no	0
168	Male	Mother	secondary/higher school	no	Yes	primary	unknown	unknown	Yes	secondary	unknown	no	0
120	Female	Mother	primary	no	Yes	primary	positive	yes	Yes	secondary	unknown	unknown	0
84	Female	Mother	primary	no	Yes	primary	positive	yes	Yes	secondary	unknown	unknown	0
144	Male	Father	primary	no	Yes	primary	positive	yes	Yes	primary	positive	yes	0
144	Male	Father	primary	no	Yes	primary	positive	yes	Yes	primary	positive	yes	0
108	Male	Mother	primary	yes	Yes	secondary/high school	positive	yes	Yes	higher level	positive	yes	0
36	Female	Mother	none	yes	Yes	secondary/high school	positive	yes	Yes	higher level	positive	yes	0
12	Female	Mother	none	yes	Yes	primary	positive	yes	Yes	unknown	negative	no	0
216	Female	Mother	secondary/higher school	no	Yes	secondary/high school	positive	yes	Yes	secondary	negative	no	0
228	Male	Mother	secondary/higher school	no	Yes	secondary/high school	positive	yes	Yes	secondary	unknown	unknown	0
96	Female	Mother	primary	no	Yes	secondary/high school	positive	yes	No	Missing	unknown	unknown	0
72	Male	Father	primary	yes	Yes	primary	positive	yes	Yes	higher level	positive	yes	0
228	Female	Father	secondary/higher school	no	Yes	primary	unknown	unknown	Yes	primary	positive	yes	0
144	Male	Mother	secondary/higher school	yes	Yes	secondary/high school	positive	yes	Yes	higher level	positive	yes	0
108	Female	Mother	primary	yes	Yes	primary	positive	yes	No	Missing	unknown	unknown	0
48	Female	Mother	primary	yes	Yes	primary	positive	yes	No	Missing	unknown	unknown	0
36	Male	Mother	primary	yes	Yes	primary	positive	yes	Yes	primary	unknown	unknown	0
180	Female	Mother	secondary/higher school	no	Yes	secondary/high school	positive	yes	Yes	unknown	unknown	unknown	0
192	Female	Mother	secondary/higher school	no	Yes	primary	positive	yes	Yes	primary	positive	yes	0
168	Female	Mother	secondary/higher school	no	Yes	primary	positive	yes	Yes	primary	positive	yes	0
144	Female	Mother	primary	no	Yes	primary	positive	yes	Yes	primary	positive	yes	0
144	Female	Mother	secondary/higher school	no	Yes	secondary/high school	positive	yes	No	Missing	unknown	unknown	0
204	Male	Mother	secondary/higher school	no	Yes	secondary/high school	positive	yes	Yes	secondary	unknown	unknown	0
18	Female	Father	none	no	Yes	primary	positive	yes	Yes	primary	positive	yes	0
60	Female	Mother	primary	no	Yes	primary	positive	yes	Yes	primary	positive	yes	0
36	Male	Mother	primary	yes	Yes	primary	positive	yes	Yes	higher level	negative	no	0
96	Male	Mother	primary	yes	Yes	secondary/high school	positive	yes	No	Missing	unknown	unknown	0
48	Female	Mother	primary	yes	Yes	secondary/high school	positive	yes	No	Missing	unknown	unknown	0
156	Female	Mother	secondary/higher school	yes	Yes	secondary/high school	positive	yes	Yes	primary	unknown	unknown	0
216	Male	Mother	secondary/higher school	no	Yes	primary	positive	yes	Yes	primary	negative	no	0
120	Male	Father	primary	yes	Yes	secondary/high school	positive	yes	Yes	secondary	positive	yes	0
36	Female	Father	none	yes	Yes	secondary/high school	positive	yes	Yes	secondary	positive	yes	0
72	Female	Mother	primary	yes	Yes	primary	positive	yes	Yes	secondary	negative	no	0
228	Female	Mother	secondary/higher school	yes	Yes	secondary/high school	positive	yes	Yes	unknown	negative	no	0
228	Female	Mother	secondary/higher school	no	Yes	primary	positive	yes	No	Missing	unknown	unknown	0
192	Female	Mother	secondary/higher school	no	Yes	primary	positive	yes	No	Missing	unknown	unknown	0
132	Male	Father	secondary/higher school	no	Yes	secondary/high school	positive	yes	Yes	secondary	positive	yes	0
144	Male	Mother	primary	yes	Yes	secondary/high school	positive	yes	Yes	secondary	positive	yes	0
132	Female	Mother	primary	yes	Yes	secondary/high school	positive	yes	Yes	secondary	positive	yes	0
168	Female	Mother	secondary/higher school	yes	Yes	secondary/high school	positive	yes	No	Missing	unknown	unknown	0
180	Female	Mother	secondary/higher school	no	Yes	secondary/high school	positive	yes	Yes	secondary	positive	unknown	0
180	Male	Mother	secondary/higher school	no	Yes	secondary/high school	positive	yes	Yes	secondary	positive	unknown	0
144	Female	Mother	secondary/higher school	no	Yes	secondary/high school	positive	yes	Yes	secondary	positive	unknown	0
84	Male	Mother	primary	yes	Yes	secondary/high school	positive	yes	Yes	secondary	positive	unknown	0
60	Male	Mother	primary	no	Yes	secondary/high school	positive	yes	Yes	secondary	positive	unknown	0
60	Female	Mother	primary	no	No	Missing	unknown	Missing	Yes	unknown	unknown	unknown	0
120	Female	Mother	secondary/higher school	no	Yes	primary	positive	yes	Yes	secondary	negative	no	0
96	Female	Mother	primary	no	Yes	primary	positive	yes	Yes	secondary	negative	no	0
108	Male	Mother	primary	no	Yes	secondary/high school	positive	yes	Yes	primary	positive	yes	0
48	Female	Mother	primary	no	Yes	secondary/high school	positive	yes	Yes	primary	positive	yes	0
204	Female	Mother	secondary/higher school	no	Yes	secondary/high school	positive	yes	Yes	primary	unknown	unknown	0
84	Female	Mother	primary	yes	Yes	secondary/high school	positive	yes	Yes	primary	unknown	unknown	0
204	Male	Mother	secondary/higher school	no	Yes	secondary/high school	positive	yes	Yes	secondary	unknown	unknown	0
180	Female	Mother	secondary/higher school	no	Yes	secondary/high school	positive	yes	Yes	secondary	unknown	unknown	0
108	Female	Mother	primary	no	Yes	secondary/high school	positive	yes	Yes	secondary	positive	yes	0
48	Male	Mother	primary	no	Yes	secondary/high school	positive	yes	Yes	secondary	positive	yes	0
132	Female	Father	secondary/higher school	no	Yes	secondary/high school	unknown	unknown	Yes	primary	positive	yes	0
72	Female	Mother	primary	no	Yes	secondary/high school	positive	yes	Yes	secondary	unknown	unknown	0
96	Female	Mother	primary	yes	Yes	primary	positive	yes	Yes	secondary	positive	yes	0
48	Female	Mother	primary	yes	Yes	primary	positive	yes	Yes	secondary	positive	yes	0
30	Male	Mother	none	yes	Yes	primary	positive	yes	Yes	secondary	positive	yes	0
36	Male	Mother	primary	unknown	Yes	primary	positive	yes	Yes	primary	negative	no	0
156	Male	Mother	secondary/higher school	unknown	Yes	primary	positive	yes	Yes	primary	negative	no	0
192	Female	Mother	secondary/higher school	unknown	Yes	primary	positive	yes	Yes	primary	negative	no	0
132	Male	Father	secondary/higher school	no	Yes	primary	positive	yes	Yes	primary	positive	yes	0
156	Female	Mother	secondary/higher school	no	Yes	primary	positive	yes	Yes	primary	unknown	unknown	1	0
156	Male	Mother	secondary/higher school	no	Yes	primary	positive	yes	Yes	primary	unknown	unknown	1	0
72	Male	Mother	primary	no	Yes	primary	positive	yes	Yes	secondary	positive	yes	0
192	Male	Father	secondary/higher school	yes	Yes	primary	positive	yes	Yes	primary	positive	yes	1	0
144	Male	Father	secondary/higher school	yes	Yes	primary	positive	yes	Yes	primary	positive	yes	1	0
96	Male	Father	primary	yes	Yes	primary	positive	yes	Yes	primary	positive	yes	1	0
24	Male	Mother	none	no	Yes	secondary/high school	positive	no	Yes	primary	unknown	unknown	1	0
60	Female	Mother	primary	no	Yes	primary	positive	yes	No	Missing	unknown	unknown	1	0
180	Female	Mother	secondary/higher school	no	Yes	primary	positive	yes	No	Missing	unknown	unknown	1	0
216	Male	Mother	secondary/higher school	no	Yes	secondary/high school	positive	yes	Yes	secondary	unknown	unknown	1	1
168	Female	Father	secondary/higher school	no	No	primary	positive	No	Yes	None	Positive	Yes	1	1	1
84	Female	Mother	primary	no	Yes	secondary/high school	positive	Yes	No	Secondary	Positive	unknown	1	1	1
24	Female	Father	none	yes	Yes	primary	unknown		Yes	Secondary	Positive	Yes	1	1	1
108	Female	Mother	primary	no	Yes	primary	positive	Yes	No	Secondary	Positive	unknown	1	1	1
192	Female	Mother	secondary/higher school	no	Yes	secondary/high school	positive	Yes	Yes	Secondary	unknown	unknown	1	1	1
60	Male	Mother	primary	no	Yes	primary	positive	Yes	Yes	Secondary	Positive	Yes	1	1	1
9	Female	Mother	none	no	Yes	primary	positive	Yes	Yes	None	unknown	unknown	1	1	1
12	Female	Mother	secondary/higher school	no	Yes	secondary/high school	positive	Yes	Yes	Secondary	Negative	unknown	1	1	1
84	Female	Mother	primary	no	Yes	secondary/high school	positive	Yes	No	Primary	unknown	unknown	1	1	1
228	Female	Father	primary	no	Yes	primary	positive	Yes	Yes	Primary	Positive	Yes	1	1	1
84	Male	Mother	primary	no	Yes	secondary/high school	positive	Yes	Yes	Higher	Negative	unknown	1	1	1
228	Female	Father	secondary/higher school	no	Yes	primary	positive	No	Yes	Secondary	Positive	No	1	1	1
72	Male	Mother	primary	no	Yes	secondary/high school	positive	Yes	Yes	Secondary	Positive	No	1	1	1
12	Female	Mother	primary	no	Yes	primary	positive	No	Yes	Primary	unknown	unknown	1	1	1
2	Male	Mother	none	no	Yes	secondary/high school	positive	No	Yes	Higher	unknown	unknown	1	0
2	Male	Mother	none	no	Yes	secondary/high school	positive	Yes	Yes	Higher	unknown	unknown	1	0
2	Female	Mother	none	no	Yes	primary	positive	Yes	Yes	Primary	unknown	unknown	1	0
2	Male	Mother	none	no	Yes	secondary/high school	positive	Yes	Yes	Secondary	unknown	unknown	1	0
3	Female	Mother	none	no	Yes	secondary/high school	positive	Yes	Yes	Secondary	Positive	unknown	1	0
6	Female	Mother	none	no	Yes	secondary/high school	positive	Yes	Yes	Secondary	Positive	Yes	1	0
6	Male	Mother	none	no	Yes	secondary/high school	positive	Yes	Yes	Higher	Negative	unknown	1	0
8	Female	Mother	none	no	Yes	primary	positive	Yes	Yes	Secondary	unknown	unknown	1	0
9	Female	Mother	none	no	Yes	secondary/high school	positive	Yes	Yes	Secondary	Negative	unknown	1	0
9	Female	Mother	none	no	Yes	secondary/high school	positive	Yes	Yes	Unknown	unknown	unknown	1	0
11	Male	Mother	none	yes	Yes	secondary/high school	positive	Yes	Yes	Secondary	Positive	Yes	1	0
12	Male	Mother	secondary/higher school	no	Yes	secondary/high school	positive	Yes	Yes	Secondary	Negative	unknown	1	0
19	Male	Mother	none	yes	Yes	secondary/high school	positive	Yes	Yes	Secondary	Negative	unknown	1	0
19	Female	Mother	none	no	Yes	primary	positive	Yes	Yes	Unknown	Negative	unknown	1	0
19	Female	Mother	none	no	Yes	primary	positive	Yes	Yes	Secondary	unknown	unknown	1	0
19	Female	Mother	none	no	Yes	primary	positive	Yes	Yes	Primary	unknown	unknown	1	0
20	Male	Father	none	no	Yes	primary	unknown		Yes	Primary	Positive	Yes	1	0
22	Female	Father	none	no	Yes	secondary/high school	unknown		Yes	Secondary	Positive	Yes	1	0
24	Male	Father	none	yes	Yes	secondary/high school	positive	Yes	Yes	Secondary	Positive	No	1	0
24	Female	Mother	primary	yes	Yes	secondary/high school	positive	Yes	Yes	Higher	Negative	unknown	1	0
24	Female	Mother	primary	yes	Yes	secondary/high school	positive	Yes	Yes	Secondary	Negative	unknown	1	0
24	Female	Mother	none	yes	Yes	primary	positive	Yes	No	Secondary	unknown	unknown	1	0
24	Female	Father	primary	no	Yes	secondary/high school	negative		Yes	Higher	Positive	Yes	1	0
24	Female	Mother	none	no	Yes	secondary/high school	positive	Yes	Yes	Secondary	Positive	Yes	1	0
24	Female	Mother	none	no	Yes	secondary/high school	positive	Yes	Yes	Secondary	Positive	Yes	1	0
24	Female	Mother	none	no	Yes	secondary/high school	positive	Yes	Yes	Secondary	Positive	Yes	1	0
24	Male	Mother	none	no	Yes	secondary/high school	positive	Yes	No	Primary	unknown	unknown	1	0
24	Male	Mother	none	no	Yes	secondary/high school	positive	Yes	Yes	Secondary	unknown	unknown	1	0
24	Male	Mother	none	no	Yes	primary	positive	Yes	Yes	Secondary	Positive	No	1	0
24	Female	Father	none	no	Yes	secondary/high school	positive	No	Yes	Secondary	Positive	No	1	0
24	Female	Mother	none	no	Yes	secondary/high school	positive	Yes	Yes	Primary	Positive	Yes	1	0
24	Male	Mother	none	no	Yes	secondary/high school	positive	Yes	Yes	Secondary	Positive	Yes	1	0
24	Female	Mother	none	no	Yes	secondary/high school	positive	Yes	No	Secondary	Negative	unknown	1	0
24	Male	Mother	none	no	Yes	secondary/high school	positive	Yes	Yes	Higher	Negative	unknown	1	0
24	Male	Mother	none	no	Yes	secondary/high school	positive	Yes	Yes	Secondary	unknown	unknown	1	0
24	Female	Mother	none	yes	Yes	primary	positive	Yes	Yes	Secondary	unknown	unknown	1	0
24	Male	Mother	none	no	Yes	primary	positive	Yes	Yes	Secondary	unknown	unknown	1	0
24	Female	Mother	none	no	Yes	primary	positive	Yes	Yes	Unknown	unknown	unknown	1	0
24	Male	Mother	none	no	Yes	primary	positive	Yes	Yes	Secondary	unknown	unknown	1	0
26	Male	Mother	secondary/higher school	no	Yes	secondary/high school	positive	Yes	Yes	Higher	unknown	unknown	1	0
28	Male	Mother	none	yes	Yes	primary	positive	Yes	Yes	Primary	Negative	unknown	1	0
30	Male	Mother	none	no	Yes	secondary/high school	positive	No	Yes	Unknown	unknown	unknown	1	0
30	Male	Mother	none	no	Yes	secondary/high school	positive	Yes	No	Secondary	Positive	Yes	1	0
30	Male	Mother	none	no	Yes	primary	positive	Yes	Yes	Secondary	Positive	Yes	1	0
30	Female	Mother	primary	no	Yes	secondary/high school	positive	Yes	Yes	Secondary	Negative	unknown	1	0
36	Female	Mother	primary	no	Yes	primary	positive	Yes	Yes	Unknown	Negative	unknown	1	0
36	Female	Mother	primary	yes	Yes	secondary/high school	positive	Yes	Yes	Higher	Negative	unknown	1	0
36	Female	Mother	primary	no	Yes	secondary/high school	positive	Yes	Yes	Secondary	unknown	unknown	1	0
36	Male	Mother	none	no	Yes	primary	positive	Yes	Yes	Primary	unknown	unknown	1	0
36	Male	Mother	primary	no	Yes	secondary/high school	positive	Yes	Yes	Secondary	unknown	unknown	1	0
36	Male	Mother	primary	no	Yes	secondary/high school	positive	Yes	Yes	Secondary	unknown	unknown	1	0
36	Male	Mother	primary	no	Yes	secondary/high school	positive	Yes	Yes	Secondary	unknown	unknown	1	0
36	Male	Mother	primary	no	Yes	secondary/high school	positive	Yes	Yes	Unknown	unknown	unknown	1	0
36	Male	Father	none	no	Yes	secondary/high school	positive	Yes	Yes	Secondary	Positive	No	1	0
36	Female	Father	none	no	Yes	none	unknown		Yes	Primary	Positive	Yes	1	0
36	Female	Mother	primary	no	Yes	secondary/high school	positive	Yes	Yes	Secondary	Positive	Yes	1	0
36	Male	Mother	secondary/higher school	yes	Yes	secondary/high school	positive	Yes	Yes	Secondary	Negative	unknown	1	0
36	Male	Mother	none	no	Yes	secondary/high school	positive	Yes	Yes	Higher	Negative	unknown	1	0
36	Female	Mother	none	no	Yes	secondary/high school	positive	Yes	Yes	Secondary	Negative	unknown	1	0
36	Female	Mother	secondary/higher school	no	Yes	secondary/high school	positive	Yes	Yes	Higher	unknown	unknown	1	0
36	Male	Mother	none	no	Yes	secondary/high school	positive	Yes	Yes	Secondary	unknown	unknown	1	0
36	Male	Mother	primary	no	Yes	secondary/high school	positive	Yes	Yes	Secondary	unknown	unknown	1	0
36	Male	Mother	none	no	Yes	primary	positive	Yes	Yes	Primary	unknown	unknown	1	0
36	Male	Mother	none	no	Yes	primary	positive	Yes	Yes	Secondary	unknown	unknown	1	0
36	Male	Mother	none	no	Yes	primary	positive	Yes	Yes	Secondary	unknown	unknown	1	0
36	Female	Mother	primary	no	Yes	primary	positive	Yes	Yes	Primary	unknown	unknown	1	0
36	Male	Mother	primary	no	Yes	secondary/high school	positive	Yes	Yes	Unknown	unknown	unknown	1	0
36	Male	Mother	none	no	Yes	secondary/high school	positive	Yes	Yes	Secondary	unknown	unknown	1	0
36	Male	Father	primary	no	Yes	primary	positive	Yes	Yes	Secondary	Positive	Yes	1	0
48	Male	Mother	primary	yes	Yes	secondary/high school	positive	Yes	Yes	Higher	Negative	unknown	1	0
48	Male	Mother	primary	no	Yes	primary	positive	Yes	Yes	Primary	unknown	unknown	1	0
48	Male	Mother	primary	no	Yes	secondary/high school	positive	Yes	No	Secondary	Positive	Yes	1	0
48	Male	Father	primary	no	Yes	secondary/high school	negative		Yes	Higher	Positive	Yes	1	0
48	Male	Father	primary	no	Yes	secondary/high school	positive	Yes	Yes	Secondary	Positive	Yes	1	0
48	Male	Father	primary	no	Yes	secondary/high school	positive	Yes	Yes	Secondary	Positive	Yes	1	0
48	Female	Mother	primary	no	Yes	secondary/high school	positive	Yes	No	Primary	unknown	unknown	1	0
48	Female	Mother	primary	unknown	Yes	secondary/high school	positive	Yes	Yes	Secondary	unknown	unknown	1	0
48	Male	Father	none	no	Yes	none	unknown		Yes	Primary	Positive	Yes	1	0
48	Male	Mother	primary	no	Yes	primary	positive	Yes	Yes	Secondary	Positive	Yes	1	0
48	Female	Mother	primary	no	Yes	secondary/high school	positive	Yes	Yes	Secondary	Negative	unknown	1	0
48	Female	Mother	secondary/higher school	no	Yes	secondary/high school	positive	Yes	No	Primary	unknown	unknown	1	0
48	Female	Mother	none	no	Yes	primary	positive	Yes	No	Unknown	unknown	unknown	1	0
48	Male	Mother	none	no	Yes	secondary/high school	positive	Yes	Yes	Primary	unknown	unknown	1	0
48	Male	Mother	primary	no	Yes	primary	positive	Yes	No	Primary	unknown	unknown	1	0
48	Female	Mother	primary	no	Yes	primary	positive	Yes	No	Secondary	unknown	unknown	1	0
48	Male	Mother	primary	yes	Yes	primary	positive	Yes	Yes	Secondary	unknown	unknown	1	0
48	Male	Mother	primary	no	Yes	primary	positive	Yes	Yes	Secondary	unknown	unknown	1	0
48	Female	Mother	none	no	Yes	secondary/high school	positive	Yes	Yes	Unknown	unknown	unknown	1	0
60	Female	Father	primary	yes	Yes	secondary/high school	positive	Yes	No	Secondary	Positive	No	1	0
60	Male	Mother	primary	yes	Yes	secondary/high school	positive	Yes	Yes	Secondary	Negative	unknown	1	0
60	Female	Mother	primary	yes	Yes	secondary/high school	positive	Yes	No	Secondary	unknown	unknown	1	0
60	Male	Mother	none	yes	Yes	primary	positive	Yes	No	Unknown	unknown	unknown	1	0
60	Female	Father	primary	no	No	none	positive	Yes	Yes	Primary	Positive	No	1	0
60	Female	Mother	primary	no	Yes	secondary/high school	positive	Yes	Yes	Secondary	unknown	unknown	1	0
60	Female	Mother	primary	no	Yes	secondary/high school	positive	Yes	Yes	Secondary	unknown	unknown	1	0
60	Female	Mother	primary	no	Yes	secondary/high school	positive	Yes	Yes	Unknown	unknown	unknown	1	0
60	Female	Mother	primary	no	Yes	secondary/high school	positive	Yes	Yes	Secondary	unknown	unknown	1	0
60	Female	Mother	primary	no	Yes	secondary/high school	positive	Yes	Yes	Secondary	Positive	Yes	1	0
60	Female	Mother	primary	no	Yes	secondary/high school	positive	Yes	Yes	Secondary	Positive	Yes	1	0
60	Male	Father	primary	no	Yes	primary	unknown		Yes	Primary	Positive	Yes	1	0
60	Male	Mother	primary	yes	Yes	primary	positive	Yes	No	Primary	Positive	Yes	1	0
60	Female	Mother	secondary/higher school	no	Yes	secondary/high school	positive	Yes	No	Primary	Positive	Yes	1	0
60	Female	Mother	primary	no	Yes	secondary/high school	positive	Yes	Yes	Secondary	Negative	unknown	1	0
60	Male	Mother	primary	no	Yes	secondary/high school	positive	Yes	Yes	Higher	Negative	unknown	1	0
60	Male	Mother	primary	no	Yes	secondary/high school	positive	Yes	No	Primary	unknown	unknown	1	0
60	Female	Mother	primary	no	Yes	secondary/high school	positive	Yes	Yes	Unknown	unknown	unknown	1	0
60	Female	Mother	primary	yes	Yes	primary	positive	Yes	No	Secondary	unknown	unknown	1	0
60	Female	Mother	primary	no	Yes	primary	positive	Yes	Yes	Primary	unknown	unknown	1	0
60	Male	Mother	primary	no	Yes	secondary/high school	positive	Yes	Yes	Secondary	unknown	unknown	1	0
60	Female	Mother	secondary/higher school	no	Yes	secondary/high school	positive	Yes	Not provided	Unknown	unknown	unknown	1	0
66	Female	Mother	primary	no	Yes	primary	positive	Yes	Yes	Primary	unknown	unknown	1	0
72	Male	Father	primary	yes	Yes	secondary/high school	positive	No	Yes	Secondary	Positive	Yes	1	0
72	Male	Mother	primary	no	Yes	secondary/high school	positive	Yes	Yes	Secondary	unknown	unknown	1	0
72	Male	Mother	primary	no	Yes	secondary/high school	positive	Yes	No	Secondary	Positive	Yes	1	0
72	Male	Mother	primary	no	Yes	primary	positive	Yes	Yes	Primary	unknown	unknown	1	0
72	Female	Father	primary	no	Yes	secondary/high school	positive	Yes	Yes	Secondary	Positive	Yes	1	0
72	Female	Father	primary	no	Yes	secondary/high school	positive	Yes	Yes	Secondary	Positive	Yes	1	0
72	Female	Father	primary	no	Yes	secondary/high school	negative		Yes	Higher	Positive	Yes	1	0
72	Female	Father	primary	no	Yes	secondary/high school	negative		Yes	Higher	Positive	Yes	1	0
72	Female	Mother	primary	no	Yes	secondary/high school	positive	Yes	Yes	Secondary	Positive	Yes	1	0
72	Female	Mother	primary	no	Yes	secondary/high school	positive	Yes	Yes	Secondary	unknown	unknown	1	0
72	Female	Mother	primary	no	Yes	secondary/high school	positive	Yes	No	Primary	unknown	unknown	1	0
72	Male	Mother	primary	unknown	Yes	secondary/high school	positive	Yes	Yes	Secondary	unknown	unknown	1	0
72	Female	Mother	primary	no	Yes	secondary/high school	positive	Yes	Yes	Secondary	unknown	unknown	1	0
72	Male	Mother	primary	no	Yes	primary	positive	Yes	No	Secondary	Positive	unknown	1	0
72	Male	Mother	primary	no	Yes	primary	positive	Yes	No	Secondary	Positive	Yes	1	0
72	Female	Father	primary	no	Yes	none	unknown		Yes	Primary	Positive	Yes	1	0
72	Male	Father	primary	no	Yes	primary	positive	Yes	Yes	Secondary	Positive	Yes	1	0
72	Female	Mother	primary	no	Yes	primary	positive	Yes	Yes	Secondary	Positive	Yes	1	0
72	Male	Mother	primary	no	Yes	secondary/high school	positive	Yes	Yes	Higher	Negative	unknown	1	0
72	Female	Mother	primary	no	Yes	primary	positive	Yes	Yes	Secondary	unknown	unknown	1	0
72	Female	Mother	none	no	Yes	secondary/high school	positive	Yes	Yes	Secondary	unknown	unknown	1	0
72	Male	Mother	primary	no	Yes	primary	positive	Yes	Yes	Secondary	unknown	unknown	1	0
72	Male	Mother	primary	yes	Yes	primary	positive	Yes	Yes	Secondary	unknown	unknown	1	0
72	Female	Mother	primary	no	Yes	secondary/high school	positive	Yes	Yes	Unknown	unknown	unknown	1	0
84	Male	Mother	primary	no	Yes	primary	positive	Yes	Yes	Primary	unknown	unknown	1	0
84	Male	Mother	primary	no	Yes	primary	positive	No	No	Primary	unknown	unknown	1	0
84	Male	Father	primary	no	Yes	secondary/high school	positive	Yes	Yes	Secondary	Positive	Yes	1	0
84	Male	Father	primary	no	Yes	secondary/high school	positive	Yes	Yes	Secondary	Positive	Yes	1	0
84	Male	Mother	secondary/higher school	no	Yes	secondary/high school	positive	Yes	Yes	Secondary	Positive	Yes	1	0
84	Female	Mother	primary	no	Yes	secondary/high school	positive	Yes	Yes	Secondary	unknown	unknown	1	0
84	Male	Mother	primary	no	Yes	secondary/high school	positive	Yes	Yes	Unknown	unknown	unknown	1	0
84	Male	Father	primary	no	Yes	primary	unknown		Yes	Primary	Positive	Yes	1	0
84	Female	Mother	primary	no	Yes	primary	positive	Yes	Yes	Secondary	Positive	Yes	1	0
84	Male	Mother	primary	no	Yes	primary	positive	Yes	No	Secondary	unknown	unknown	1	0
84	Male	Mother	primary	no	Yes	primary	positive	No	No	Secondary	unknown	unknown	1	0
84	Female	Mother	primary	no	Yes	primary	positive	Yes	No	Secondary	unknown	unknown	1	0
84	Female	Mother	primary	no	Yes	secondary/high school	positive	Yes	Yes	Secondary	unknown	unknown	1	0
84	Male	Mother	primary	yes	Yes	secondary/high school	positive	Yes	No	Secondary	unknown	unknown	1	0
84	Female	Mother	primary	no	Yes	primary	positive	Yes	Yes	Higher	unknown	unknown	1	0
84	Male	Mother	primary	no	Yes	primary	positive	Yes	Yes	Secondary	unknown	unknown	1	0
96	Male	Father	primary	yes	Yes	secondary/high school	positive	No	Yes	Secondary	Positive	Yes	1	0
96	Male	Mother	primary	no	Yes	primary	positive	Yes	Yes	Secondary	Positive	Yes	1	0
96	Female	Mother	primary	yes	Yes	secondary/high school	positive	Yes	Yes	Secondary	Positive	Yes	1	0
96	Male	Mother	primary	no	Yes	primary	positive	Yes	Yes	Secondary	Negative	unknown	1	0
96	Female	Mother	primary	yes	Yes	secondary/high school	positive	Yes	Yes	Secondary	Negative	unknown	1	0
96	Female	Mother	primary	no	Yes	primary	positive	Yes	Yes	Unknown	unknown	unknown	1	0
96	Female	Mother	primary	no	Yes	secondary/high school	positive	Yes	Yes	Secondary	unknown	unknown	1	0
96	Female	Mother	primary	no	Yes	secondary/high school	positive	Yes	No	Unknown	unknown	unknown	1	0
96	Male	Mother	primary	no	Yes	secondary/high school	positive	Yes	No	Secondary	Positive	No	1	0
96	Male	Mother	primary	no	Yes	primary	positive	Yes	Yes	Primary	unknown	unknown	1	0
96	Female	Mother	primary	no	Yes	primary	positive	No	No	Primary	unknown	unknown	1	0
96	Male	Father	primary	no	Yes	secondary/high school	positive	Yes	Yes	Secondary	Positive	Yes	1	0
96	Male	Mother	primary	no	Yes	secondary/high school	positive	Yes	Yes	Secondary	Positive	Yes	1	0
96	Male	Father	primary	no	Yes	secondary/high school	unknown		Yes	Secondary	Positive	Yes	1	0
96	Female	Mother	primary	no	Yes	secondary/high school	positive	Yes	No	Primary	unknown	unknown	1	0
96	Female	Mother	primary	no	Yes	secondary/high school	positive	Yes	Yes	Secondary	unknown	unknown	1	0
96	Female	Mother	primary	unknown	Yes	secondary/high school	positive	Yes	Yes	Secondary	unknown	unknown	1	0
96	Male	Father	primary	no	Yes	secondary/high school	positive	Yes	Yes	Secondary	Positive	No	1	0
96	Male	Father	primary	no	Yes	primary	positive	Yes	Yes	Secondary	Positive	Yes	1	0
96	Male	Mother	primary	no	Yes	primary	positive	Yes	Yes	Secondary	Positive	Yes	1	0
96	Male	Mother	primary	no	Yes	secondary/high school	positive	Yes	No	Secondary	Positive	Yes	1	0
96	Male	Mother	primary	no	Yes	primary	positive	Yes	Yes	Secondary	Positive	Yes	1	0
96	Female	Mother	primary	no	Yes	primary	positive	Yes	Yes	Secondary	Positive	Yes	1	0
96	Female	Mother	primary	no	Yes	primary	positive	Yes	Yes	Secondary	Positive	Yes	1	0
96	Female	Mother	primary	no	Yes	secondary/high school	positive	Yes	Yes	Secondary	Negative	unknown	1	0
96	Female	Mother	primary	yes	Yes	primary	positive	Yes	Yes	Secondary	unknown	unknown	1	0
96	Male	Mother	primary	no	Yes	primary	positive	Yes	Yes	Secondary	unknown	unknown	1	0
108	Female	Father	primary	yes	Yes	secondary/high school	positive	Yes	Yes	Secondary	Positive	No	1	0
108	Female	Mother	primary	yes	Yes	secondary/high school	positive	Yes	Yes	Higher	Negative	unknown	1	0
108	Male	Mother	secondary/higher school	no	Yes	secondary/high school	positive	Yes	Yes	Secondary	Positive	Yes	1	0
108	Female	Mother	primary	no	Yes	secondary/high school	positive	Yes	Yes	Unknown	unknown	unknown	1	0
108	Female	Mother	primary	no	Yes	secondary/high school	positive	Yes	No	Secondary	Positive	No	1	0
108	Female	Father	primary	no	Yes	none	unknown		Yes	Primary	Positive	Yes	1	0
108	Male	Mother	primary	no	Yes	secondary/high school	positive	Yes	No	Secondary	Positive	Yes	1	0
108	Male	Mother	primary	no	Yes	secondary/high school	positive	Yes	Yes	Secondary	unknown	unknown	1	0
108	Male	Mother	secondary/higher school	no	Yes	primary	positive	Yes	Yes	Unknown	unknown	unknown	1	0
120	Female	Father	primary	no	Yes	primary	positive	Yes	Yes	Secondary	Positive	No	1	0
120	Female	Mother	primary	no	Yes	primary	positive	Yes	Yes	Secondary	Positive	Yes	1	0
120	Male	Mother	primary	no	Yes	primary	positive	Yes	Yes	Unknown	Negative	unknown	1	0
120	Male	Mother	primary	no	Yes	secondary/high school	positive	Yes	No	Unknown	unknown	unknown	1	0
120	Female	Father	primary	no	Yes	secondary/high school	positive	Yes	Yes	Secondary	Positive	Yes	1	0
120	Male	Father	primary	no	Yes	secondary/high school	negative		Yes	Higher	Positive	Yes	1	0
120	Female	Father	primary	no	Yes	secondary/high school	unknown		Yes	Secondary	Positive	Yes	1	0
120	Female	Mother	primary	no	Yes	secondary/high school	positive	Yes	Yes	Secondary	unknown	unknown	1	0
120	Female	Mother	primary	no	Yes	secondary/high school	positive	Yes	No	Primary	unknown	unknown	1	0
120	Female	Mother	primary	unknown	Yes	secondary/high school	positive	Yes	Yes	Secondary	unknown	unknown	1	0
120	Female	Father	primary	no	Yes	secondary/high school	positive	Yes	Yes	Secondary	Positive	No	1	0
120	Female	Mother	primary	no	Yes	secondary/high school	positive	Yes	Yes	Secondary	Positive	Yes	1	0
120	Male	Father	primary	no	Yes	none	unknown		Yes	Primary	Positive	Yes	1	0
120	Female	Mother	primary	no	Yes	primary	positive	Yes	Yes	Secondary	Positive	Yes	1	0
120	Male	Mother	primary	no	Yes	primary	positive	Yes	No	Secondary	Positive	Yes	1	0
120	Female	Father	primary	no	Yes	secondary/high school	positive	Yes	Yes	Secondary	Positive	Yes	1	0
120	Female	Mother	primary	no	Yes	secondary/high school	positive	Yes	Yes	Secondary	Negative	unknown	1	0
120	Male	Mother	primary	no	Yes	primary	positive	Yes	Yes	Primary	unknown	unknown	1	0
120	Female	Mother	primary	no	Yes	primary	positive	Yes	No	Primary	unknown	unknown	1	0
120	Male	Mother	secondary/higher school	no	Yes	secondary/high school	positive	Yes	Yes	Secondary	unknown	unknown	1	0
120	Female	Mother	primary	no	Yes	secondary/high school	positive	Yes	Yes	Secondary	unknown	unknown	1	0
132	Male	Father	primary	no	Yes	secondary/high school	positive	No	Yes	Secondary	Positive	Yes	1	0
132	Male	Father	primary	no	Yes	secondary/high school	positive	Yes	Yes	Secondary	Positive	Yes	1	0
132	Female	Mother	secondary/higher school	no	Yes	secondary/high school	positive	Yes	Yes	Secondary	unknown	unknown	1	0
132	Female	Mother	none	no	Yes	secondary/high school	positive	No	Yes	Unknown	unknown	unknown	1	0
132	Female	Father	secondary/higher school	no	No	secondary/high school	negative		Yes	Higher	Positive	Yes	1	0
132	Male	Father	secondary/higher school	no	Yes	secondary/high school	unknown		Yes	Secondary	Positive	Yes	1	0
132	Male	Mother	primary	no	Yes	secondary/high school	positive	Yes	Yes	Secondary	unknown	unknown	1	0
132	Male	Mother	primary	no	Yes	secondary/high school	positive	Yes	Yes	Unknown	unknown	unknown	1	0
132	Male	Mother	primary	no	Yes	secondary/high school	positive	Yes	Yes	Unknown	unknown	unknown	1	0
132	Female	Mother	primary	no	Yes	primary	positive	Yes	No	Secondary	Positive	unknown	1	0
132	Male	Mother	primary	no	Yes	secondary/high school	positive	Yes	Yes	Secondary	Positive	Yes	1	0
132	Female	Father	primary	no	Yes	primary	positive	Yes	Yes	Primary	Positive	Yes	1	0
132	Female	Father	primary	no	Yes	primary	unknown		Yes	Primary	Positive	Yes	1	0
132	Male	Mother	primary	no	Yes	primary	positive	Yes	Yes	Secondary	Positive	Yes	1	0
132	Female	Mother	primary	no	Yes	primary	positive	Yes	Yes	Secondary	unknown	unknown	1	0
132	Male	Father	primary	no	Yes	secondary/high school	unknown		Yes	Secondary	Positive	No	1	0
144	Female	Mother	primary	no	Yes	primary	positive	Yes	Yes	Unknown	Negative	unknown	1	0
144	Female	Mother	primary	no	Yes	primary	positive	Yes	No	Secondary	Negative	unknown	1	0
144	Male	Mother	primary	no	Yes	primary	positive	Yes	Yes	Primary	unknown	unknown	1	0
144	Male	Father	secondary/higher school	no	Yes	secondary/high school	unknown		Yes	Secondary	Positive	Yes	1	0
144	Male	Mother	primary	no	Yes	secondary/high school	positive	Yes	Yes	Secondary	Positive	Yes	1	0
144	Male	Father	primary	no	Yes	none	unknown		Yes	Primary	Positive	Yes	1	0
144	Male	Mother	primary	no	Yes	secondary/high school	positive	Yes	No	Primary	Positive	Yes	1	0
144	Male	Mother	primary	no	Yes	primary	positive	Yes	Yes	Secondary	Positive	Yes	1	0
144	Female	Mother	secondary/higher school	no	Yes	secondary/high school	positive	Yes	Yes	Higher	unknown	unknown	1	0
144	Female	Mother	primary	no	Yes	primary	positive	Yes	Yes	Unknown	unknown	unknown	1	0
156	Female	Father	primary	no	Yes	secondary/high school	positive	Yes	Yes	Secondary	Positive	No	1	0
156	Male	Mother	secondary/higher school	no	Yes	secondary/high school	positive	Yes	No	Secondary	Positive	unknown	1	0
156	Male	Mother	secondary/higher school	yes	Yes	secondary/high school	positive	Yes	No	Secondary	unknown	unknown	1	0
156	Female	Father	secondary/higher school	no	Yes	secondary/high school	positive	Yes	Yes	Secondary	Positive	Yes	1	0
156	Male	Father	primary	no	Yes	secondary/high school	unknown		Yes	Secondary	Positive	Yes	1	0
156	Male	Mother	secondary/higher school	no	Yes	secondary/high school	positive	Yes	Yes	Secondary	unknown	unknown	1	0
156	Female	Mother	secondary/higher school	no	Yes	secondary/high school	positive	Yes	No	Primary	unknown	unknown	1	0
156	Male	Mother	secondary/higher school	no	Yes	secondary/high school	positive	Yes	Yes	Secondary	unknown	unknown	1	0
156	Female	Father	secondary/higher school	no	Yes	secondary/high school	positive	Yes	Yes	Secondary	Positive	No	1	0
156	Male	Mother	secondary/higher school	no	Yes	primary	positive	Yes	Yes	Secondary	Positive	Yes	1	0
156	Female	Father	secondary/higher school	no	Yes	primary	positive	Yes	Yes	Secondary	Positive	Yes	1	0
156	Female	Mother	secondary/higher school	no	Yes	secondary/high school	positive	Yes	No	Secondary	Positive	Yes	1	0
156	Female	Mother	primary	no	Yes	primary	positive	Yes	No	Primary	unknown	unknown	1	0
156	Male	Mother	secondary/higher school	no	Yes	primary	positive	Yes	Yes	Secondary	unknown	unknown	1	0
156	Female	Father	secondary/higher school	no	Yes	secondary/high school	unknown		Yes	Secondary	Positive	Yes	1	0
168	Female	Father	primary	no	Yes	secondary/high school	positive	No	Yes	Secondary	Positive	Yes	1	0
168	Male	Mother	secondary/higher school	no	Yes	primary	positive	Yes	Yes	Secondary	Positive	Yes	1	0
168	Female	Mother	primary	no	Yes	primary	positive	Yes	Yes	Unknown	Negative	unknown	1	0
168	Male	Mother	primary	no	Yes	primary	positive	Yes	No	Unknown	unknown	unknown	1	0
168	Female	Father	secondary/higher school	no	Yes	secondary/high school	positive	Yes	Yes	Secondary	Positive	Yes	1	0
168	Female	Mother	secondary/higher school	unknown	Yes	secondary/high school	positive	Yes	Yes	Secondary	unknown	unknown	1	0
168	Male	Mother	primary	no	Yes	primary	positive	Yes	Yes	Secondary	Positive	Yes	1	0
168	Female	Mother	secondary/higher school	no	Yes	primary	positive	Yes	Yes	Unknown	unknown	unknown	1	0
168	Male	Mother	primary	no	Yes	primary	positive	Yes	Yes	Unknown	unknown	unknown	1	0
180	Male	Mother	secondary/higher school	no	Yes	primary	positive	Yes	Yes	Primary	unknown	unknown	1	0
180	Female	Mother	secondary/higher school	no	Yes	secondary/high school	positive	No	Yes	Secondary	unknown	unknown	1	0
180	Female	Father	primary	no	Yes	secondary/high school	positive	Yes	Yes	Secondary	Positive	Yes	1	0
180	Female	Father	secondary/higher school	no	Yes	secondary/high school	positive	Yes	Yes	Secondary	Positive	Yes	1	0
180	Male	Mother	secondary/higher school	no	Yes	secondary/high school	positive	Yes	Yes	Secondary	unknown	unknown	1	0
180	Female	Mother	secondary/higher school	no	Yes	secondary/high school	positive	Yes	No	Secondary	Positive	Yes	1	0
180	Male	Father	primary	no	Yes	none	unknown		Yes	Primary	Positive	Yes	1	0
180	Female	Father	secondary/higher school	no	Yes	primary	unknown		Yes	Secondary	Positive	Yes	1	0
180	Female	Mother	secondary/higher school	no	Yes	secondary/high school	positive	Yes	Yes	Higher	Negative	unknown	1	0
180	Male	Mother	secondary/higher school	no	Yes	primary	positive	Yes	Yes	Primary	unknown	unknown	1	0
180	Male	Mother	primary	no	Yes	secondary/high school	positive	Yes	Yes	Primary	unknown	unknown	1	0
180	Female	Mother	primary	no	Yes	secondary/high school	positive	Yes	Yes	Secondary	unknown	unknown	1	0
180	Male	Mother	secondary/higher school	no	Yes	primary	positive	Yes	No	Unknown	unknown	unknown	1	0
192	Female	Mother	secondary/higher school	no	Yes	secondary/high school	positive	Yes	No	Secondary	Positive	unknown	1	0
192	Female	Father	secondary/higher school	no	Yes	secondary/high school	negative		Yes	Higher	Positive	Yes	1	0
192	Female	Father	secondary/higher school	no	Yes	secondary/high school	positive	Yes	Yes	Secondary	Positive	Yes	1	0
192	Male	Mother	secondary/higher school	no	Yes	secondary/high school	positive	Yes	No	Higher	Positive	Yes	1	0
192	Male	Father	secondary/higher school	no	Yes	secondary/high school	unknown		Yes	Secondary	Positive	Yes	1	0
192	Female	Mother	secondary/higher school	no	Yes	primary	positive	Yes	No	Primary	Negative	unknown	1	0
192	Female	Mother	secondary/higher school	no	Yes	secondary/high school	positive	Yes	Yes	Secondary	unknown	unknown	1	0
192	Female	Mother	primary	no	Yes	primary	positive	Yes	Yes	Unknown	unknown	unknown	1	0
204	Female	Father	secondary/higher school	yes	Yes	secondary/high school	positive	No	Yes	Secondary	Positive	Yes	1	0
204	Female	Mother	secondary/higher school	no	Yes	secondary/high school	positive	Yes	Yes	Secondary	Positive	Yes	1	0
204	Male	Father	secondary/higher school	no	Yes	secondary/high school	unknown		Yes	Secondary	Positive	Yes	1	0
204	Male	Mother	secondary/higher school	no	Yes	secondary/high school	positive	Yes	Yes	Secondary	unknown	unknown	1	0
204	Female	Mother	secondary/higher school	no	Yes	secondary/high school	positive	Yes	Yes	Unknown	unknown	unknown	1	0
204	Female	Father	secondary/higher school	no	Yes	secondary/high school	positive	Yes	Yes	Secondary	Positive	No	1	0
204	Male	Mother	secondary/higher school	no	Yes	secondary/high school	positive	Yes	No	Primary	Positive	Yes	1	0
204	Female	Mother	secondary/higher school	no	Yes	primary	positive	Yes	Yes	Unknown	unknown	unknown	1	0
216	Male	Mother	secondary/higher school	no	Yes	secondary/high school	positive	Yes	No	Secondary	Positive	unknown	1	0
216	Female	Mother	secondary/higher school	yes	Yes	secondary/high school	positive	Yes	Yes	Secondary	Positive	Yes	1	0
216	Female	Mother	secondary/higher school	no	Yes	secondary/high school	positive	Yes	No	Primary	Positive	Yes	1	0
216	Female	Mother	secondary/higher school	no	Yes	secondary/high school	positive	Yes	Yes	Secondary	unknown	unknown	1	0
216	Female	Mother	secondary/higher school	no	Yes	secondary/high school	positive	Yes	Yes	Unknown	unknown	unknown	1	0
216	Female	Mother	primary	no	Yes	primary	positive	Yes	No	Primary	unknown	unknown	1	0
216	Female	Mother	secondary/higher school	no	Yes	primary	positive	No	No	Secondary	unknown	unknown	1	0
228	Female	Father	secondary/higher school	no	No	primary	positive	No	Yes	Higher	Positive	Yes	1	0
228	Male	Mother	secondary/higher school	no	Yes	secondary/high school	positive	Yes	Yes	None	Negative	unknown	1	0
5	Male	Mother	none	no	Yes	secondary/high school	positive	Yes	Yes	Secondary	Positive	Yes	1	0
6	Female	Mother	none	no	Yes	secondary/high school	positive	Yes	Yes	Unknown	unknown	unknown	1	0
7	Male	Mother	none	no	Yes	primary	positive	Yes	Yes	Secondary	Positive	Yes	1	0
10	Male	Mother	none	no	Yes	secondary/high school	positive	Yes	Yes	Secondary	unknown	unknown	1	0
11	Male	Mother	none	no	Yes	secondary/high school	positive	No	Yes	Unknown	unknown	unknown	1	0
11	Male	Mother	primary	no	Yes	primary	positive	No	Yes	Primary	unknown	unknown	1	0
12	Female	Mother	none	yes	Yes	secondary/high school	positive	Yes	Yes	Primary	Positive	Yes	1	0
12	Male	Mother	none	no	Yes	secondary/high school	positive	Yes	Yes	Secondary	unknown	unknown	1	0
12	Female	Mother	none	no	Yes	primary	positive	No	Yes	Unknown	unknown	unknown	1	0
12	Female	Mother	none	no	Yes	primary	positive	No	Yes	Unknown	unknown	unknown	1	0
12	Male	Mother	none	no	Yes	secondary/high school	positive	Yes	Yes	Secondary	unknown	unknown	1	0
12	Male	Mother	none	no	Yes	secondary/high school	positive	Yes	Yes	Secondary	unknown	unknown	1	0
13	Male	Father	none	no	Yes	none	unknown		Yes	Primary	Positive	Yes	1	0
14	Male	Mother	none	no	Yes	primary	positive	Yes	Yes	Primary	Positive	Yes	1	0
14	Male	Mother	primary	no	Yes	primary	positive	Yes	Yes	Unknown	unknown	unknown	1	0
16	Male	Mother	none	no	Yes	primary	positive	Yes	No	Secondary	Positive	Yes	1	0
17	Male	Mother	none	yes	Yes	primary	positive	Yes	Yes	Secondary	unknown	unknown	1	0
18	Male	Mother	none	yes	Yes	primary	positive	Yes	Yes	Secondary	Negative	unknown	1	0
18	Male	Mother	none	yes	Yes	secondary/high school	positive	Yes	Yes	Secondary	Positive	Yes	1	0
18	Female	Mother	none	no	Yes	secondary/high school	positive	Yes	Yes	Secondary	Negative	unknown	1	0
18	Female	Mother	none	no	Yes	secondary/high school	positive	Yes	Yes	Secondary	unknown	unknown	1	0
8	Male	Mother	none	no	Yes	secondary/high school	positive	Yes	No	Secondary	Negative	unknown	1	0
4	Female	Father	none	no	Yes	primary	unknown		Yes	Primary	Positive	Yes	1
4	Male	Father	none	no	Yes	primary	positive	Yes	Yes	Primary	Positive	Yes	1
2	Female	Mother	none	no	Yes	secondary/high school	positive	Yes	Yes	Secondary	Negative	unknown	1
2	Female	Mother	none	no	Yes	primary	positive	Yes	Yes	Secondary	unknown	unknown	1
3	Male	Mother	none	no	Yes	secondary/high school	positive	Yes	Yes	Secondary	Negative	unknown	1
3	Male	Mother	none	no	Yes	secondary/high school	positive	Yes	Yes	Higher	unknown	unknown	1
3	Male	Mother	none	no	Yes	primary	positive	Yes	Yes	Secondary	unknown	unknown	1
5	Male	Father	none	no	Yes	primary	positive	No	Yes	Secondary	Positive	Yes	1
6	Male	Mother	none	no	Yes	primary	positive	No	Yes	Secondary	unknown	unknown	1
8	Female	Mother	none	no	Yes	secondary/high school	positive	Yes	Yes	Secondary	Positive	No	1
8	Female	Mother	none	no	Yes	secondary/high school	positive	Yes	Yes	Secondary	Positive	No	1
8	Male	Mother	none	no	Yes	secondary/high school	positive	Yes	Yes	Unknown	Negative	unknown	1
8	Female	Mother	none	no	Yes	primary	positive	Yes	Yes	Secondary	Negative	unknown	1
8	Female	Mother	none	no	Yes	primary	positive	Yes	Yes	Secondary	Negative	unknown	1
10	Female	Mother	none	yes	Yes	primary	positive	Yes	Yes	Secondary	Positive	Yes	1
10	Female	Mother	none	no	Yes	primary	positive	Yes	Yes	Secondary	unknown	unknown	1
10	Male	Mother	none	yes	Yes	secondary/high school	positive	Yes	Yes	Secondary	unknown	unknown	1
12	Male	Mother	none	yes	Yes	secondary/high school	positive	Yes	Yes	Secondary	Positive	Yes	1
12	Male	Mother	none	yes	Yes	secondary/high school	positive	Yes	Yes	Secondary	Negative	unknown	1
16	Male	Father	secondary/higher school	no	Yes	secondary/high school	negative		Yes	Higher	Positive	Yes	1
24	Male	Mother	none	no	Yes	secondary/high school	positive	Yes	Yes	Secondary	unknown	unknown	0
36	Female	Mother	primary	no	Yes	secondary/high school	positive	Yes	Yes	Secondary	Positive	No	0
36	Male	Father	none	no	Yes	primary	negative		Yes	Secondary	Positive	Yes	0
36	Female	Mother	primary	no	Yes	secondary/high school	positive	Yes	Yes	Higher	unknown	unknown	0
41	Female	Mother	primary	no	Yes	primary	positive	Yes	Yes	Secondary	Positive	Yes	0
41	Male	Mother	primary	no	Yes	primary	positive	Yes	Yes	Secondary	Positive	Yes	0
48	Female	Mother	primary	no	Yes	primary	positive	Yes	Yes	Secondary	Positive	No	0
48	Male	Mother	primary	no	Yes	primary	positive	Yes	Yes	Secondary	Positive	Yes	0
48	Male	Mother	primary	no	Yes	secondary/high school	positive	Yes	Yes	Higher	Negative	unknown	0
48	Female	Mother	primary	no	Yes	secondary/high school	positive	Yes	Yes	Secondary	unknown	unknown	0
60	Female	Mother	primary	no	Yes	secondary/high school	positive	Yes	Yes	Secondary	Positive	Yes	0
60	Male	Father	primary	no	Yes	primary	negative		Yes	Secondary	Positive	Yes	0
60	Female	Mother	primary	no	Yes	secondary/high school	positive	Yes	Yes	Higher	unknown	unknown	0
72	Male	Father	secondary/higher school	no	Yes	secondary/high school	negative		Yes	Secondary	Positive	Yes	0
72	Male	Father	primary	no	Yes	secondary/high school	unknown		Yes	Secondary	Positive	Yes	0
72	Male	Father	primary	no	Yes	secondary/high school	unknown		Yes	Secondary	Positive	Yes	0
72	Female	Mother	primary	no	Yes	secondary/high school	positive	Yes	Yes	Secondary	unknown	unknown	0
84	Female	Mother	primary	no	Yes	primary	positive	Yes	Yes	Secondary	Positive	No	0
84	Male	Father	primary	no	Yes	secondary/high school	negative		Yes	Secondary	Positive	Yes	0
96	Male	Mother	secondary/higher school	no	Yes	secondary/high school	positive	Yes	Yes	Higher	Negative	unknown	0
96	Male	Mother	primary	no	Yes	secondary/high school	positive	Yes	Yes	Higher	unknown	unknown	0
108	Male	Mother	primary	no	Yes	secondary/high school	positive	Yes	Yes	Secondary	unknown	unknown	0
120	Male	Father	secondary/higher school	no	Yes	secondary/high school	negative		Yes	Secondary	Positive	Yes	0
120	Male	Father	primary	no	Yes	secondary/high school	unknown		Yes	Secondary	Positive	Yes	0
120	Male	Mother	primary	no	Yes	primary	positive	Yes	Yes	Secondary	unknown	unknown	0
120	Female	Mother	primary	no	Yes	primary	positive	Yes	Yes	Unknown	unknown	unknown	0
132	Female	Father	secondary/higher school	no	Yes	secondary/high school	unknown		Yes	Secondary	Positive	Yes	0
132	Male	Mother	secondary/higher school	no	Yes	secondary/high school	positive	Yes	Yes	Higher	Negative	unknown	0
144	Male	Mother	secondary/higher school	no	Yes	secondary/high school	positive	Yes	Yes	Secondary	Positive	Yes	0
156	Female	Father	primary	no	Yes	secondary/high school	negative		Yes	Secondary	Positive	Yes	0
156	Female	Mother	secondary/higher school	no	Yes	secondary/high school	positive	Yes	Yes	Higher	Negative	unknown	0
156	Female	Mother	primary	no	Yes	none	positive	Yes	Yes	Unknown	unknown	unknown	0
156	Male	Mother	primary	no	Yes	primary	positive	Yes	Yes	Primary	unknown	unknown	0
180	Female	Father	secondary/higher school	no	Yes	secondary/high school	unknown		Yes	Secondary	Positive	Yes	0
192	Female	Mother	secondary/higher school	no	Yes	secondary/high school	positive	Yes	Yes	Secondary	Positive	Yes	0
192	Male	Mother	secondary/higher school	no	Yes	primary	positive	Yes	Yes	Secondary	unknown	unknown	0
204	Male	Mother	secondary/higher school	no	Yes	primary	positive	Yes	No	Secondary	unknown	unknown	0
216	Female	Mother	secondary/higher school	no	Yes	secondary/high school	positive	Yes	Yes	Secondary	Positive	Yes	0
216	Male	Mother	secondary/higher school	no	Yes	primary	positive	Yes	Yes	Secondary	unknown	unknown	0
216	Female	Mother	secondary/higher school	no	Yes	secondary/high school	positive	Yes	Yes	Secondary	unknown	unknown	0
228	Male	Mother	none	no	Yes	none	positive	Yes	No	Primary	unknown	unknown	0
2	Male	Mother	none	no	Yes	primary	positive	Yes	Yes	Secondary	Positive	Yes	0
2	Female	Mother	primary	no	Yes	primary	positive	Yes	Yes	Secondary	Positive	Yes	0
2	Male	Mother	none	no	Yes	secondary/high school	positive	Yes	Yes	Secondary	unknown	unknown	0
2	Female	Mother	primary	no	Yes	primary	positive	Yes	Yes	Unknown	unknown	unknown	0
2	Male	Mother	none	no	Yes	secondary/high school	positive	Yes	Yes	Secondary	unknown	unknown	0
11	Male	Father	none	no	Yes	primary	negative		Yes	Secondary	Positive	Yes	0
11	Male	Mother	none	no	Yes	primary	positive	Yes	Yes	Primary	unknown	unknown	0
84	Male	Father	primary	yes	Yes	primary	positive	No	Yes	Secondary	Positive	No	1	1	Not provided
144	Male	Mother	primary	no	Yes	primary	positive	Yes	No	Primary	Negative	unknown	1	1	1
168	Male	Mother	secondary/higher school	yes	Yes	primary	positive	Yes	Yes	Primary	Positive	Yes	1	1	1
72	Female	Mother	primary	unknown	Yes	primary	positive	Yes	Yes	Secondary	Positive	Yes	1	1	1
60	Female	Mother	primary	no	Yes	primary	positive	Yes	Yes	Primary	Positive	Yes	1	1	1
84	Female	Mother	primary	no	Yes	primary	positive	Yes	Yes	Primary	unknown	unknown	1	1	1
72	Male	Mother	primary	no	Yes	primary	positive	Yes	No	Primary	Positive	Yes	1	1	1
108	Male	Mother	primary	yes	Yes	primary	positive	Yes	Yes	Primary	Negative	unknown	1	1	1
72	Female	Mother	none	no	Yes	secondary/high school	positive	Yes	No	Primary	unknown	unknown	1	1	1
108	Female	Mother	primary	no	Yes	primary	positive	Yes	No	Primary	unknown	unknown	1	1	1
19	Female	Mother	none	no	Yes	primary	positive	Yes	Yes	Primary	unknown	unknown	1	1	1
96	Male	Mother	primary	no	Yes	primary	positive	Yes	Yes	Primary	unknown	unknown	1	1	1
60	Male	Mother	primary	no	Yes	primary	positive	Yes	No	None	Negative	unknown	1	1	1
132	Female	Mother	primary	no	Yes	primary	positive	Yes	Yes	Primary	Positive	Yes	1	1	1
36	Male	Mother	none	no	Yes	primary	positive	Yes	Yes	Primary	Positive	Yes	1	1	1
60	Female	Mother	primary	no	Yes	primary	positive	Yes	No	Higher	Positive	Yes	1	1	1
25	Female	Mother	none	no	Yes	primary	positive	Yes	Yes	Primary	Positive	Yes	1	1	1
36	Male	Mother	none	no	Yes	primary	positive	Yes	No	Primary	Negative	unknown	1	1	1
156	Male	Mother	primary	yes	Yes	primary	positive	Yes	No	Primary	unknown	unknown	1	1	1
28	Female	Mother	none	yes	Yes	primary	positive	Yes	Yes	Primary	Positive	Yes	1	1	1
84	Male	Mother	primary	yes	Yes	primary	positive	Yes	Yes	Primary	Negative	unknown	1	1	1
2	Female	Mother	none	no	Yes	secondary/high school	positive	Yes	Yes	Secondary	Negative	unknown	1	0
2	Male	Mother	none	no	Yes	primary	positive	Yes	No	Primary	Positive	No	1	0
2	Male	Mother	none	no	Yes	primary	positive	Yes	Yes	Primary	Positive	Yes	1	0
8	Female	Mother	none	yes	Yes	primary	positive	Yes	Yes	Primary	Positive	Yes	1	0
19	Male	Mother	none	yes	Yes	primary	positive	Yes	Yes	Secondary	Positive	Yes	1	0
19	Male	Mother	none	yes	Yes	primary	positive	Yes	Yes	Primary	Positive	Yes	1	0
20	Male	Mother	none	yes	Yes	primary	positive	Yes	No	Primary	Negative	unknown	1	0
20	Female	Mother	none	yes	Yes	secondary/high school	positive	Yes	Yes	Secondary	Negative	unknown	1	0
20	Female	Mother	none	yes	Yes	primary	positive	Yes	Yes	Primary	Positive	Yes	0
20	Female	Mother	none	yes	Yes	primary	positive	Yes	Yes	Primary	Negative	unknown	0
20	Male	Mother	none	yes	Yes	primary	positive	Yes	Yes	Primary	Negative	unknown	0
20	Male	Mother	none	no	Yes	primary	positive	Yes	Yes	Secondary	unknown	unknown	0
21	Male	Mother	none	yes	Yes	primary	positive	Yes	Yes	Primary	Positive	Yes	1	0
23	Male	Mother	none	yes	Yes	secondary/high school	positive	Yes	Yes	Primary	unknown	unknown	1	0
24	Female	Mother	none	yes	Yes	primary	positive	Yes	No	Primary	Positive	No	1	0
24	Male	Mother	none	yes	Yes	primary	positive	Yes	Yes	Primary	Positive	Yes	1	0
24	Male	Mother	none	yes	Yes	primary	positive	Yes	Yes	Primary	Positive	Yes	1	0
24	Male	Mother	none	yes	Yes	primary	positive	Yes	Yes	Primary	Positive	Yes	1	0
24	Male	Mother	none	yes	Yes	primary	positive	Yes	Yes	Primary	Positive	Yes	1	0
24	Male	Father	primary	yes	Yes	primary	positive	Yes	Yes	Primary	Positive	Yes	1	0
24	Female	Mother	none	no	Yes	primary	positive	Yes	Yes	Primary	Positive	Yes	1	0
24	Female	Mother	none	no	Yes	primary	positive	Yes	No	Primary	Positive	Yes	1	0
24	Female	Mother	none	yes	Yes	primary	positive	Yes	Yes	Secondary	Positive	Yes	1	0
24	Female	Mother	none	yes	Yes	primary	positive	Yes	Yes	Secondary	Positive	Yes	1	0
24	Male	Mother	none	yes	Yes	secondary/high school	positive	Yes	No	Secondary	Positive	Yes	1	0
24	Male	Mother	none	yes	Yes	primary	positive	Yes	Yes	Primary	Positive	Yes	1	0
24	Male	Mother	none	yes	Yes	primary	positive	Yes	No	None	Negative	unknown	1	0
24	Male	Mother	none	yes	Yes	none	positive	Yes	Yes	Primary	Negative	unknown	1	0
24	Female	Mother	none	yes	Yes	primary	positive	Yes	Yes	Primary	Negative	unknown	1	0
24	Female	Mother	none	yes	Yes	primary	positive	Yes	No	Primary	Negative	unknown	1	0
24	Female	Mother	none	yes	Yes	primary	positive	Yes	No	Primary	unknown	unknown	1	0
24	Female	Mother	none	no	Yes	primary	positive	Yes	Yes	Secondary	unknown	unknown	1	0
24	Male	Mother	none	yes	Yes	primary	positive	Yes	Yes	Primary	unknown	unknown	1	0
24	Male	Mother	none	yes	Yes	primary	positive	Yes	Yes	Primary	Positive	Yes	1	0
24	Male	Mother	none	yes	Yes	primary	positive	Yes	Yes	Primary	Positive	No	0
24	Female	Father	none	no	Yes	primary	negative		Yes	Primary	Positive	Yes	0
24	Female	Mother	none	yes	Yes	primary	positive	Yes	Yes	Primary	Positive	Yes	0
24	Male	Father	none	no	Yes	primary	positive	Yes	Yes	Primary	Positive	Yes	0
24	Male	Mother	none	yes	Yes	primary	positive	Yes	Yes	Secondary	Positive	Yes	0
24	Female	Mother	none	yes	Yes	secondary/high school	positive	Yes	Yes	Secondary	Positive	Yes	0
24	Female	Father	none	yes	Yes	secondary/high school	positive	Yes	Yes	Primary	Positive	Yes	0
24	Female	Mother	none	yes	Yes	secondary/high school	positive	Yes	No	Primary	Negative	unknown	0
24	Female	Mother	none	yes	Yes	secondary/high school	positive	Yes	No	Primary	Negative	unknown	0
24	Female	Mother	none	yes	Yes	primary	positive	Yes	Yes	Primary	unknown	unknown	0
24	Male	Mother	none	no	Yes	primary	positive	Yes	Yes	Primary	unknown	unknown	0
24	Male	Mother	none	yes	Yes	primary	positive	Yes	Yes	Secondary	unknown	unknown	0
25	Female	Mother	none	yes	Yes	primary	positive	Yes	No	Primary	unknown	unknown	1	0
25	Female	Mother	none	yes	Yes	primary	positive	Yes	No	Primary	Negative	unknown	0
25	Male	Mother	none	yes	Yes	primary	positive	Yes	No	Primary	Negative	unknown	0
26	Male	Mother	none	yes	Yes	secondary/high school	positive	Yes	No	Primary	Negative	unknown	1	0
26	Female	Mother	none	yes	Yes	primary	positive	Yes	Yes	Primary	unknown	unknown	1	0
26	Male	Mother	none	yes	Yes	secondary/high school	positive	Yes	Yes	Secondary	unknown	unknown	1	0
26	Male	Father	none	yes	Yes	primary	positive	No	Yes	Primary	Positive	Yes	0
26	Female	Mother	none	yes	Yes	secondary/high school	positive	Yes	Yes	Secondary	Positive	Yes	0
26	Female	Mother	none	yes	Yes	secondary/high school	positive	Yes	Yes	Secondary	Positive	Yes	0
27	Male	Mother	none	yes	Yes	primary	positive	Yes	Yes	Primary	Positive	unknown	1	0
27	Male	Mother	none	yes	Yes	primary	positive	Yes	Yes	None	unknown	unknown	1	0
27	Male	Mother	none	no	Yes	primary	positive	Yes	Yes	Primary	unknown	unknown	0
28	Male	Mother	none	yes	Yes	primary	positive	Yes	Yes	Primary	Positive	Yes	1	0
28	Male	Mother	none	yes	Yes	primary	positive	Yes	Yes	Primary	Positive	Yes	0
29	Female	Mother	none	yes	Yes	primary	positive	Yes	Yes	Primary	Negative	unknown	1	0
29	Female	Mother	none	yes	Yes	primary	positive	Yes	Yes	Secondary	Negative	unknown	1	0
29	Female	Mother	none	no	Yes	primary	positive	Yes	Yes	Primary	Positive	Yes	0
29	Male	Mother	none	yes	Yes	primary	positive	Yes	Yes	Primary	unknown	unknown	0
30	Male	Mother	none	no	Yes	primary	positive	Yes	Yes	Primary	Positive	Yes	1	0
30	Female	Mother	none	yes	Yes	primary	positive	Yes	Yes	Primary	unknown	unknown	1	0
30	Female	Mother	none	no	Yes	secondary/high school	positive	Yes	Yes	Secondary	Positive	Yes	0
30	Female	Mother	none	no	Yes	primary	positive	Yes	No	Primary	unknown	unknown	0
32	Female	Mother	none	yes	Yes	primary	positive	Yes	Yes	Primary	Positive	Yes	1	0
32	Female	Mother	none	yes	Yes	primary	positive	Yes	No	Secondary	unknown	unknown	1	0
32	Male	Father	none	no	Yes	primary	positive	Yes	Yes	Primary	Positive	Yes	0
34	Female	Father	primary	no	Yes	primary	negative		Yes	Primary	Positive	Yes	0
34	Male	Father	none	no	Yes	secondary/high school	negative		Yes	Primary	Positive	Yes	0
36	Female	Mother	none	no	Yes	primary	positive	Yes	No	None	Positive	No	1	0
36	Female	Mother	none	yes	Yes	secondary/high school	positive	Yes	Yes	Primary	Positive	unknown	1	0
36	Female	Father	none	yes	Yes	primary	positive	Yes	Yes	Primary	Positive	Yes	1	0
36	Female	Father	primary	yes	Yes	primary	positive	Yes	Yes	Primary	Positive	Yes	1	0
36	Female	Mother	none	yes	Yes	primary	positive	Yes	Yes	Primary	Positive	Yes	1	0
36	Female	Mother	none	no	Yes	none	positive	Yes	Yes	Primary	Positive	Yes	1	0
36	Male	Mother	none	yes	Yes	primary	positive	Yes	Yes	Primary	Positive	Yes	1	0
36	Male	Mother	none	yes	Yes	primary	positive	Yes	Yes	Primary	Positive	Yes	1	0
36	Male	Father	none	yes	Yes	secondary/high school	positive	Yes	Yes	Primary	Positive	Yes	1	0
36	Female	Father	none	no	Yes	primary	positive	No	Yes	Primary	Positive	Yes	1	0
36	Male	Mother	none	yes	Yes	primary	positive	Yes	No	Primary	Positive	Yes	1	0
36	Male	Mother	none	yes	Yes	primary	positive	Yes	Yes	Secondary	Positive	Yes	1	0
36	Male	Father	none	yes	Yes	primary	negative		Yes	Secondary	Positive	Yes	1	0
36	Male	Mother	none	yes	Yes	secondary/high school	positive	Yes	Yes	Secondary	Positive	Yes	1	0
36	Male	Mother	none	yes	Yes	secondary/high school	positive	Yes	Yes	Secondary	Positive	Yes	1	0
36	Female	Father	none	no	Yes	primary	negative		Yes	Secondary	Positive	Yes	1	0
36	Male	Father	primary	yes	Yes	primary	positive	Yes	Yes	Primary	Positive	Yes	1	0
36	Female	Mother	primary	yes	Yes	primary	positive	Yes	Yes	Primary	Positive	Yes	1	0
36	Female	Mother	none	no	Yes	primary	positive	Yes	Yes	Secondary	Positive	Yes	1	0
36	Female	Mother	none	yes	Yes	primary	positive	Yes	Yes	Primary	Negative	unknown	1	0
36	Male	Mother	none	yes	Yes	secondary/high school	positive	Yes	Yes	Primary	unknown	unknown	1	0
36	Male	Mother	none	yes	Yes	secondary/high school	positive	Yes	Yes	Secondary	unknown	unknown	1	0
36	Female	Mother	none	no	Yes	secondary/high school	positive	Yes	Yes	Primary	unknown	unknown	1	0
36	Female	Father	none	yes	Yes	primary	positive	Yes	Yes	Primary	Positive	Yes	0
36	Male	Father	none	no	Yes	primary	negative		Yes	Primary	Positive	Yes	0
36	Female	Father	primary	no	Yes	primary	negative		Yes	Primary	Positive	Yes	0
36	Female	Mother	none	yes	Yes	primary	positive	Yes	Yes	Primary	Positive	Yes	0
36	Male	Father	none	no	Yes	primary	positive	Yes	Yes	Primary	Positive	Yes	0
36	Female	Father	none	no	Yes	primary	positive	Yes	Yes	Primary	Positive	Yes	0
36	Male	Mother	none	yes	Yes	primary	positive	Yes	Yes	Primary	Positive	Yes	0
36	Male	Father	primary	no	Yes	primary	negative		Yes	Primary	Positive	Yes	0
36	Male	Father	none	no	Yes	primary	unknown		Yes	Primary	Positive	Yes	0
36	Male	Father	none	yes	Yes	primary	positive	Yes	Yes	Secondary	Positive	Yes	0
36	Female	Mother	primary	yes	Yes	primary	positive	Yes	Yes	Primary	Negative	unknown	0
36	Female	Mother	none	yes	Yes	primary	positive	Yes	No	Primary	Negative	unknown	0
36	Male	Mother	none	no	Yes	primary	positive	Yes	No	Primary	Negative	unknown	0
36	Male	Mother	primary	yes	Yes	secondary/high school	positive	Yes	Yes	Secondary	Negative	unknown	0
36	Male	Mother	primary	yes	Yes	secondary/high school	positive	Yes	Yes	Higher	Negative	unknown	0
36	Male	Mother	none	no	Yes	primary	positive	Yes	Yes	Primary	Negative	unknown	0
36	Male	Mother	none	yes	Yes	primary	positive	Yes	Yes	Secondary	unknown	unknown	0
36	Female	Mother	none	yes	Yes	primary	positive	Yes	Yes	Primary	unknown	unknown	0
36	Female	Mother	primary	no	Yes	none	positive	Yes	No	None	unknown	unknown	0
36	Female	Mother	none	yes	Yes	secondary/high school	positive	Yes	Yes	Primary	unknown	unknown	0
36	Male	Mother	none	no	Yes	secondary/high school	negative		Yes	Higher	unknown	unknown	0
37	Male	Mother	primary	yes	Yes	primary	positive	Yes	Yes	Primary	unknown	unknown	0
39	Male	Mother	none	yes	Yes	primary	positive	Yes	Yes	Primary	Positive	Yes	0
39	Male	Mother	primary	yes	Yes	primary	positive	Yes	Yes	Primary	Positive	Yes	0
41	Female	Mother	none	yes	Yes	primary	positive	Yes	Yes	Primary	Positive	Yes	1	0
41	Female	Mother	primary	yes	Yes	primary	positive	Yes	No	Primary	unknown	unknown	0
41	Male	Mother	primary	yes	Yes	primary	positive	Yes	No	Primary	unknown	unknown	0
42	Female	Father	primary	no	Yes	primary	negative		Yes	Primary	Positive	Yes	1	0
42	Male	Father	none	no	Yes	primary	negative		Yes	Primary	Positive	Yes	0
42	Female	Mother	none	yes	Yes	primary	positive	Yes	Yes	Primary	Negative	unknown	0
43	Male	Mother	none	no	Yes	primary	positive	Yes	Yes	Primary	unknown	unknown	0
44	Female	Mother	none	yes	Yes	primary	positive	Yes	Yes	Primary	Negative	unknown	1	0
44	Male	Mother	none	unknown	Yes	primary	positive	Yes	No	Primary	Negative	unknown	0
44	Male	Mother	none	yes	Yes	primary	positive	Yes	No	Primary	unknown	unknown	0
48	Male	Mother	none	yes	Yes	none	positive	Yes	Yes	Primary	Positive	No	1	0
48	Male	Mother	primary	no	Yes	primary	positive	Yes	Yes	Primary	Positive	No	1	0
48	Female	Father	primary	no	Yes	primary	positive	Yes	Yes	Secondary	Positive	No	1	0
48	Male	Mother	none	yes	Yes	primary	positive	Yes	No	Primary	Positive	unknown	1	0
48	Male	Father	primary	yes	Yes	primary	positive	Yes	Yes	Primary	Positive	Yes	1	0
48	Male	Mother	primary	yes	Yes	primary	positive	Yes	Yes	Primary	Positive	Yes	1	0
48	Female	Mother	none	yes	Yes	primary	positive	Yes	Yes	Primary	Positive	Yes	1	0
48	Male	Mother	primary	yes	Yes	primary	positive	Yes	Yes	Primary	Positive	Yes	1	0
48	Male	Mother	primary	yes	Yes	primary	positive	Yes	Yes	Primary	Positive	Yes	1	0
48	Male	Mother	primary	yes	Yes	secondary/high school	positive	Yes	Yes	Primary	Positive	Yes	1	0
48	Male	Mother	none	yes	Yes	secondary/high school	positive	Yes	Yes	Primary	Positive	Yes	1	0
48	Female	Father	none	no	Yes	primary	positive	Yes	Yes	Primary	Positive	Yes	1	0
48	Male	Mother	none	yes	Yes	primary	negative		Yes	Primary	Positive	Yes	1	0
48	Male	Father	none	no	Yes	primary	negative		Yes	Primary	Positive	Yes	1	0
48	Female	Father	primary	no	Yes	secondary/high school	positive	Yes	Yes	Secondary	Positive	Yes	1	0
48	Female	Mother	none	yes	Yes	secondary/high school	positive	Yes	Yes	Primary	Negative	unknown	1	0
48	Female	Mother	primary	yes	Yes	primary	positive	Yes	Yes	Primary	Negative	unknown	1	0
48	Female	Mother	primary	no	Yes	primary	positive	Yes	Yes	Primary	Negative	unknown	1	0
48	Female	Mother	none	yes	Yes	primary	positive	Yes	No	Primary	Negative	unknown	1	0
48	Female	Mother	none	yes	Yes	primary	positive	Yes	Yes	Secondary	Negative	unknown	1	0
48	Female	Mother	primary	no	Yes	primary	positive	Yes	Yes	Secondary	Negative	unknown	1	0
48	Male	Mother	primary	no	Yes	primary	positive	Yes	Yes	Secondary	Negative	unknown	1	0
48	Female	Mother	primary	yes	Yes	secondary/high school	positive	Yes	No	Primary	Negative	unknown	1	0
48	Male	Mother	primary	yes	Yes	secondary/high school	positive	Yes	Yes	Primary	unknown	unknown	1	0
48	Male	Mother	primary	yes	Yes	primary	positive	Yes	No	Primary	unknown	unknown	1	0
48	Male	Mother	primary	no	Yes	primary	positive	Yes	Yes	Secondary	unknown	unknown	1	0
48	Female	Mother	primary	yes	Yes	primary	positive	Yes	Yes	Primary	Positive	Yes	1	0
48	Male	Father	primary	yes	Yes	primary	positive	Yes	Yes	Primary	Positive	Yes	0
48	Male	Father	primary	no	Yes	primary	positive	Yes	Yes	Primary	Positive	Yes	0
48	Male	Mother	primary	no	Yes	primary	positive	Yes	Yes	Primary	Positive	Yes	0
48	Male	Mother	none	no	Yes	primary	positive	Yes	No	Primary	Negative	unknown	0
48	Female	Mother	none	no	Yes	primary	positive	Yes	No	Primary	unknown	unknown	0
48	Female	Father	primary	yes	Yes	primary	positive	No	Yes	Primary	Positive	No	0
48	Female	Father	primary	no	Yes	primary	positive	No	Yes	Primary	Positive	No	0
48	Male	Father	primary	no	No	primary	positive	Yes	Yes	Primary	Positive	Yes	0
48	Female	Mother	none	yes	Yes	primary	positive	Yes	Yes	Primary	Positive	Yes	0
48	Female	Father	primary	no	Yes	none	positive	Yes	Yes	Primary	Positive	Yes	0
48	Female	Mother	primary	no	Yes	primary	positive	Yes	Yes	Primary	Positive	Yes	0
48	Female	Father	primary	no	Yes	primary	negative		Yes	Primary	Positive	Yes	0
48	Male	Father	primary	no	Yes	primary	unknown		Yes	Primary	Positive	Yes	0
48	Female	Mother	none	yes	Yes	primary	positive	Yes	No	Primary	Positive	Yes	0
48	Male	Mother	primary	yes	Yes	primary	positive	Yes	No	Primary	Positive	Yes	0
48	Male	Mother	none	no	Yes	none	positive	Yes	No	Secondary	Positive	Yes	0
48	Female	Father	primary	no	Yes	secondary/high school	positive	Yes	Yes	Secondary	Positive	Yes	0
48	Female	Mother	primary	yes	Yes	primary	positive	Yes	Yes	Primary	Positive	Yes	0
48	Female	Mother	none	yes	Yes	primary	positive	Yes	Yes	Primary	Negative	unknown	0
48	Female	Mother	primary	yes	Yes	primary	positive	Yes	No	Primary	Negative	unknown	0
48	Male	Mother	none	no	Yes	primary	positive	Yes	No	Primary	Negative	unknown	0
48	Female	Mother	none	yes	Yes	primary	positive	Yes	Yes	Secondary	Negative	unknown	0
48	Male	Mother	primary	yes	Yes	primary	positive	Yes	No	Primary	unknown	unknown	0
48	Male	Mother	none	no	Yes	primary	positive	Yes	No	Primary	unknown	unknown	0
48	Male	Mother	none	yes	Yes	primary	positive	Yes	Yes	Primary	Positive	No	0
51	Female	Mother	primary	yes	Yes	secondary/high school	positive	Yes	Yes	Primary	unknown	unknown	1	0
51	Male	Mother	none	yes	Yes	primary	positive	Yes	Yes	Primary	Negative	unknown	0
54	Female	Mother	none	yes	Yes	primary	positive	Yes	Yes	Primary	Positive	Yes	0
55	Female	Mother	primary	yes	Yes	primary	positive	Yes	No	Primary	Positive	No	0
56	Female	Mother	primary	yes	Yes	primary	positive	Yes	No	Primary	Positive	No	1	0
60	Male	Father	primary	no	Yes	primary	positive	Yes	No	Primary	Positive	Yes	1	0
60	Male	Mother	none	no	Yes	primary	positive	Yes	Yes	Nursery	unknown	unknown	1	0
60	Female	Father	primary	yes	Yes	primary	negative		Yes	Primary	Positive	Yes	1	0
60	Male	Father	primary	yes	Yes	primary	positive	Yes	Yes	Primary	Positive	Yes	1	0
60	Male	Father	primary	yes	Yes	primary	positive	Yes	Yes	Primary	Positive	Yes	1	0
60	Male	Mother	primary	yes	Yes	primary	positive	Yes	Yes	Primary	Positive	Yes	1	0
60	Female	Mother	none	no	Yes	primary	positive	Yes	Yes	Primary	Positive	Yes	1	0
60	Male	Mother	none	no	Yes	primary	positive	Yes	Yes	Primary	Positive	Yes	1	0
60	Male	Father	primary	no	Yes	primary	negative		Yes	Primary	Positive	Yes	1	0
60	Female	Mother	primary	yes	Yes	primary	positive	Yes	No	Primary	Positive	Yes	1	0
60	Female	Mother	primary	no	Yes	primary	positive	Yes	No	Primary	Positive	Yes	1	0
60	Female	Mother	none	yes	Yes	primary	positive	Yes	Yes	Secondary	Positive	Yes	1	0
60	Female	Father	primary	yes	Yes	primary	negative		Yes	Secondary	Positive	Yes	1	0
60	Male	Father	primary	no	Yes	primary	negative		Yes	Secondary	Positive	Yes	1	0
60	Male	Father	primary	yes	Yes	primary	positive	Yes	Yes	Primary	Positive	Yes	1	0
60	Female	Father	primary	yes	Yes	primary	positive	Yes	Yes	Primary	Positive	Yes	1	0
60	Male	Father	primary	yes	Yes	primary	positive	Yes	Yes	Primary	Positive	Yes	1	0
60	Female	Mother	primary	yes	Yes	secondary/high school	positive	Yes	Yes	Primary	Positive	Yes	1	0
60	Male	Mother	primary	no	Yes	secondary/high school	positive	Yes	Yes	Primary	Negative	unknown	1	0
60	Female	Mother	primary	no	Yes	primary	positive	Yes	Yes	Primary	Negative	unknown	1	0
60	Male	Mother	primary	no	Yes	primary	positive	Yes	Yes	Primary	Negative	unknown	1	0
60	Female	Mother	none	yes	Yes	secondary/high school	positive	Yes	No	Secondary	Negative	unknown	1	0
60	Female	Mother	primary	yes	Yes	primary	positive	Yes	Yes	None	unknown	unknown	1	0
60	Female	Mother	primary	yes	Yes	secondary/high school	positive	Yes	Yes	Primary	unknown	unknown	1	0
60	Male	Mother	primary	yes	Yes	primary	positive	Yes	Yes	Primary	unknown	unknown	1	0
60	Male	Father	none	yes	Yes	none	positive	Yes	Yes	Primary	Positive	Yes	0
60	Male	Father	primary	no	Yes	primary	positive	Yes	Yes	Secondary	Positive	Yes	0
60	Female	Mother	primary	no	Yes	secondary/high school	positive	Yes	Yes	Primary	unknown	unknown	0
60	Male	Mother	primary	yes	Yes	primary	positive	Yes	No	Primary	unknown	unknown	0
60	Female	Mother	none	no	Yes	primary	positive	Yes	No	Primary	unknown	unknown	0
60	Female	Mother	primary	no	Yes	primary	positive	Yes	Yes	Primary	Positive	Yes	0
60	Male	Mother	primary	yes	Yes	primary	positive	Yes	Yes	Primary	Positive	Yes	0
60	Female	Father	primary	no	Yes	primary	positive	Yes	Yes	Primary	Positive	Yes	0
60	Male	Father	primary	no	Yes	primary	positive	Yes	Yes	Nursery	Positive	Yes	0
60	Male	Mother	primary	yes	Yes	primary	positive	Yes	Yes	Primary	Positive	Yes	0
60	Female	Father	primary	no	Yes	primary	positive	Yes	Yes	Primary	Positive	Yes	0
60	Male	Father	primary	yes	Yes	primary	positive	No	Yes	Primary	Positive	Yes	0
60	Female	Father	none	no	Yes	primary	negative		Yes	Primary	Positive	Yes	0
60	Female	Father	none	yes	Yes	primary	negative		Yes	Primary	Positive	Yes	0
60	Male	Father	primary	no	Yes	primary	unknown		Yes	Primary	Positive	Yes	0
60	Female	Mother	primary	yes	Yes	primary	positive	Yes	No	Primary	Positive	Yes	0
60	Female	Mother	primary	yes	Yes	primary	positive	Yes	No	Primary	Positive	Yes	0
60	Male	Mother	primary	yes	Yes	secondary/high school	positive	Yes	Yes	Secondary	Positive	Yes	0
60	Female	Father	primary	no	Yes	primary	negative		Yes	Primary	Positive	Yes	0
60	Male	Father	primary	no	Yes	primary	negative		Yes	Primary	Positive	Yes	0
60	Male	Father	primary	no	Yes	primary	positive	Yes	Yes	Primary	Positive	Yes	0
60	Female	Mother	primary	yes	Yes	primary	positive	Yes	Yes	Primary	Positive	Yes	0
60	Female	Mother	primary	yes	Yes	primary	positive	Yes	Yes	Primary	Negative	unknown	0
60	Male	Mother	primary	no	Yes	primary	positive	Yes	No	Primary	Negative	unknown	0
60	Male	Mother	primary	no	Yes	primary	positive	Yes	No	Primary	Negative	unknown	0
60	Male	Mother	primary	yes	Yes	primary	positive	Yes	Yes	Primary	unknown	unknown	0
60	Female	Mother	primary	no	Yes	primary	positive	Yes	Yes	Primary	unknown	unknown	0
60	Male	Mother	primary	no	Yes	secondary/high school	positive	Yes	Yes	Primary	unknown	unknown	0
60	Male	Mother	primary	yes	Yes	primary	positive	Yes	No	Primary	unknown	unknown	0
60	Male	Mother	primary	yes	Yes	primary	positive	Yes	No	Primary	unknown	unknown	0
60	Male	Mother	primary	no	Yes	primary	positive	Yes	Yes	Secondary	unknown	unknown	0
60	Male	Mother	primary	yes	Yes	secondary/high school	positive	Yes	Yes	Secondary	Negative	unknown	0
68	Female	Mother	primary	yes	Yes	secondary/high school	positive	Yes	Yes	Primary	unknown	unknown	1	0
72	Male	Mother	primary	no	Yes	primary	positive	Yes	Yes	Secondary	Positive	Yes	1	0
72	Male	Mother	none	no	Yes	primary	positive	Yes	No	None	Positive	No	1	0
72	Female	Mother	none	no	Yes	primary	positive	Yes	No	Primary	Positive	unknown	1	0
72	Female	Mother	primary	no	Yes	primary	positive	Yes	No	Primary	Positive	unknown	1	0
72	Male	Mother	primary	yes	Yes	secondary/high school	positive	Yes	Yes	Secondary	Positive	Yes	1	0
72	Male	Mother	primary	yes	Yes	primary	positive	Yes	Yes	Primary	Positive	Yes	1	0
72	Female	Father	primary	yes	Yes	primary	positive	Yes	Yes	Primary	Positive	Yes	1	0
72	Female	Mother	primary	yes	Yes	primary	positive	Yes	Yes	Primary	Positive	Yes	1	0
72	Female	Mother	primary	no	Yes	primary	positive	Yes	Yes	Primary	Positive	Yes	1	0
72	Female	Mother	primary	no	Yes	primary	positive	Yes	Yes	Primary	Positive	Yes	1	0
72	Female	Father	primary	no	Yes	primary	negative		Yes	Primary	Positive	Yes	1	0
72	Male	Mother	primary	yes	Yes	primary	positive	Yes	No	Primary	Positive	Yes	1	0
72	Female	Father	primary	no	No	primary	negative		Yes	Secondary	Positive	Yes	1	0
72	Male	Father	primary	no	Yes	primary	negative		Yes	Secondary	Positive	Yes	1	0
72	Male	Father	primary	no	Yes	primary	positive	Yes	Yes	Secondary	Positive	Yes	1	0
72	Male	Mother	primary	yes	Yes	secondary/high school	positive	Yes	Yes	Secondary	Positive	Yes	1	0
72	Female	Father	primary	no	Yes	secondary/high school	positive	Yes	Yes	Primary	Positive	Yes	1	0
72	Male	Mother	primary	no	No	primary	positive	Yes	Yes	Secondary	Positive	Yes	1	0
72	Female	Mother	primary	yes	Yes	secondary/high school	positive	Yes	Yes	Primary	Negative	unknown	1	0
72	Female	Mother	primary	no	Yes	primary	positive	Yes	Yes	Primary	Negative	unknown	1	0
72	Female	Mother	primary	yes	Yes	secondary/high school	positive	Yes	Yes	Higher	Negative	unknown	1	0
72	Male	Mother	primary	yes	Yes	secondary/high school	positive	Yes	Yes	Higher	Negative	unknown	1	0
72	Male	Mother	primary	no	Yes	none	positive	Yes	No	None	unknown	unknown	1	0
72	Female	Mother	primary	yes	Yes	primary	positive	Yes	No	Primary	unknown	unknown	1	0
72	Male	Mother	primary	yes	Yes	primary	positive	Yes	No	Primary	unknown	unknown	1	0
72	Male	Mother	primary	yes	Yes	primary	positive	Yes	No	Primary	unknown	unknown	1	0
72	Male	Mother	primary	yes	Yes	primary	positive	Yes	No	Primary	unknown	unknown	1	0
72	Male	Mother	primary	no	Yes	primary	positive	Yes	No	Primary	unknown	unknown	1	0
72	Male	Mother	primary	no	Yes	secondary/high school	positive	Yes	Yes	Secondary	unknown	unknown	1	0
72	Female	Father	none	no	Yes	primary	negative		Yes	None	Positive	Yes	0
72	Male	Father	primary	no	Yes	primary	negative		Yes	Primary	Positive	Yes	0
72	Female	Father	none	no	Yes	primary	negative		Yes	Primary	Positive	Yes	0
72	Female	Mother	primary	yes	Yes	primary	positive	Yes	Yes	Primary	Negative	unknown	0
72	Female	Mother	primary	yes	Yes	primary	positive	Yes	Yes	Primary	unknown	unknown	0
72	Female	Mother	primary	yes	Yes	primary	positive	Yes	Yes	Primary	Positive	No	0
72	Female	Father	primary	no	Yes	primary	positive	Yes	Yes	Primary	Positive	No	0
72	Female	Mother	primary	no	Yes	primary	positive	Yes	No	Primary	Positive	unknown	0
72	Male	Mother	primary	yes	Yes	primary	positive	Yes	Yes	Primary	Positive	Yes	0
72	Female	Mother	primary	yes	Yes	primary	positive	Yes	Yes	Primary	Positive	Yes	0
72	Male	Father	primary	no	Yes	primary	positive	Yes	Yes	Primary	Positive	Yes	0
72	Male	Mother	primary	yes	Yes	primary	positive	Yes	Yes	Primary	Positive	Yes	0
72	Male	Mother	none	no	Yes	primary	positive	Yes	Yes	Primary	Positive	Yes	0
72	Female	Mother	primary	no	Yes	primary	positive	Yes	Yes	Primary	Positive	Yes	0
72	Female	Father	primary	no	Yes	primary	positive	Yes	Yes	Primary	Positive	Yes	0
72	Male	Father	primary	no	Yes	primary	positive	Yes	Yes	Primary	Positive	Yes	0
72	Female	Father	primary	no	Yes	primary	negative		Yes	Primary	Positive	Yes	0
72	Male	Father	primary	no	Yes	primary	negative		Yes	Primary	Positive	Yes	0
72	Male	Father	primary	no	Yes	primary	negative		Yes	Primary	Positive	Yes	0
72	Female	Father	primary	no	Yes	secondary/high school	negative		Yes	Primary	Positive	Yes	0
72	Male	Father	primary	no	Yes	primary	unknown		Yes	Primary	Positive	Yes	0
72	Female	Mother	primary	yes	Yes	primary	positive	Yes	No	Primary	Positive	Yes	0
72	Female	Mother	primary	no	Yes	primary	positive	Yes	No	Primary	Positive	Yes	0
72	Male	Father	primary	no	Yes	secondary/high school	positive	Unknown	Yes	Primary	Positive	Yes	0
72	Male	Mother	primary	yes	Yes	primary	positive	Yes	Yes	Secondary	Positive	Yes	0
72	Male	Father	primary	yes	Yes	secondary/high school	positive	Yes	Yes	Primary	Positive	Yes	0
72	Male	Mother	primary	yes	Yes	primary	positive	Yes	Yes	Primary	Positive	Yes	0
72	Male	Mother	primary	no	Yes	none	positive	Yes	No	None	Negative	unknown	0
72	Female	Mother	primary	yes	Yes	primary	positive	Yes	Yes	Primary	Negative	unknown	0
72	Female	Mother	primary	yes	Yes	primary	positive	Yes	Yes	Primary	Negative	unknown	0
72	Male	Mother	primary	yes	Yes	primary	positive	Yes	No	Primary	Negative	unknown	0
72	Female	Mother	primary	no	Yes	primary	positive	Yes	No	Primary	Negative	unknown	0
72	Female	Mother	none	no	Yes	none	positive	Yes	Yes	Primary	Negative	unknown	0
72	Male	Mother	primary	no	Yes	primary	positive	Yes	Yes	Primary	Negative	unknown	0
72	Female	Mother	primary	yes	Yes	primary	positive	No	No	Primary	Negative	unknown	0
72	Male	Mother	primary	yes	Yes	secondary/high school	positive	Yes	Yes	Primary	unknown	unknown	0
72	Male	Mother	primary	yes	Yes	primary	positive	Yes	Yes	Primary	unknown	unknown	0
72	Male	Mother	primary	no	Yes	primary	positive	Yes	Yes	Primary	unknown	unknown	0
72	Male	Mother	primary	yes	Yes	primary	positive	Yes	No	Primary	unknown	unknown	0
72	Male	Mother	primary	no	Yes	primary	positive	Yes	No	Primary	unknown	unknown	0
72	Male	Mother	none	yes	Yes	primary	positive	Yes	No	Primary	unknown	unknown	0
72	Female	Mother	primary	yes	Yes	primary	positive	Yes	No	Secondary	unknown	unknown	0
72	Male	Mother	primary	yes	Yes	primary	positive	Yes	No	Secondary	unknown	unknown	0
72	Male	Mother	primary	no	Yes	primary	positive	Yes	Yes	Higher	unknown	unknown	0
72	Male	Mother	primary	no	Yes	primary	positive	Yes	No	Primary	unknown	unknown	0
72	Male	Mother	primary	no	Yes	secondary/high school	positive	Yes	Yes	Primary	Positive	Yes	0
77	Female	Mother	primary	no	Yes	primary	positive	Yes	Yes	Primary	Positive	Yes	1	0
84	Female	Mother	primary	yes	Yes	primary	positive	Yes	Yes	Primary	Positive	No	1	0
84	Female	Father	primary	no	Yes	primary	positive	Yes	Yes	Secondary	Positive	No	1	0
84	Female	Father	primary	yes	Yes	primary	negative		Yes	Primary	Positive	Yes	1	0
84	Male	Mother	primary	yes	Yes	primary	negative		Yes	Primary	Positive	Yes	1	0
84	Female	Mother	primary	no	Yes	primary	positive	Yes	Yes	Primary	Positive	Yes	1	0
84	Male	Mother	primary	no	Yes	primary	positive	Yes	Yes	Primary	Positive	Yes	1	0
84	Female	Mother	primary	yes	Yes	primary	positive	Yes	No	Primary	Positive	Yes	1	0
84	Male	Mother	primary	no	Yes	primary	positive	Yes	Yes	Secondary	Positive	Yes	1	0
84	Male	Father	primary	yes	Yes	primary	negative		Yes	Secondary	Positive	Yes	1	0
84	Male	Father	primary	yes	Yes	secondary/high school	unknown		Yes	Secondary	Positive	Yes	1	0
84	Male	Mother	primary	yes	Yes	secondary/high school	positive	Yes	No	Secondary	Positive	Yes	1	0
84	Female	Mother	primary	no	Yes	primary	positive	Yes	No	Higher	Positive	Yes	1	0
84	Male	Mother	primary	no	Yes	primary	positive	Yes	Yes	Primary	Positive	Yes	1	0
84	Female	Mother	primary	yes	Yes	secondary/high school	positive	Yes	Yes	Primary	Positive	Yes	1	0
84	Female	Mother	primary	no	Yes	primary	positive	Yes	No	None	Negative	unknown	1	0
84	Female	Mother	primary	yes	Yes	primary	positive	Yes	Yes	Primary	Negative	unknown	1	0
84	Female	Mother	primary	no	Yes	primary	positive	Yes	Yes	Primary	Negative	unknown	1	0
84	Female	Mother	primary	no	Yes	primary	positive	Yes	No	Primary	Negative	unknown	1	0
84	Female	Mother	primary	no	Yes	primary	positive	Yes	Yes	Primary	Negative	unknown	1	0
84	Female	Mother	primary	yes	Yes	primary	positive	Yes	Yes	Secondary	Negative	unknown	1	0
84	Female	Mother	primary	yes	Yes	secondary/high school	positive	Yes	No	Primary	Negative	unknown	1	0
84	Male	Mother	primary	no	Yes	primary	positive	Yes	No	Secondary	unknown	unknown	1	0
84	Female	Mother	primary	no	Yes	primary	positive	No	Yes	None	unknown	unknown	1	0
84	Male	Mother	none	no	Yes	none	positive	Yes	No	None	unknown	unknown	1	0
84	Female	Mother	primary	no	Yes	primary	positive	Yes	No	None	unknown	unknown	1	0
84	Male	Mother	primary	yes	Yes	primary	positive	Yes	Yes	Primary	unknown	unknown	1	0
84	Male	Mother	primary	no	Yes	primary	positive	Yes	Yes	Primary	unknown	unknown	1	0
84	Female	Mother	primary	yes	Yes	secondary/high school	positive	Yes	Yes	Primary	unknown	unknown	1	0
84	Female	Mother	primary	yes	Yes	primary	positive	Yes	No	Primary	unknown	unknown	1	0
84	Female	Mother	primary	no	Yes	primary	positive	Yes	Yes	Primary	unknown	unknown	1	0
84	Female	Mother	primary	yes	Yes	primary	positive	Yes	Yes	Primary	Positive	Yes	1	0
84	Male	Mother	primary	no	Yes	primary	positive	Yes	No	Primary	Positive	Yes	0
84	Female	Mother	primary	no	Yes	primary	positive	Yes	Yes	Primary	unknown	unknown	0
84	Male	Mother	primary	no	Yes	primary	positive	Yes	Yes	Primary	unknown	unknown	0
84	Male	Mother	primary	yes	Yes	primary	positive	Yes	No	Primary	unknown	unknown	0
84	Female	Mother	primary	no	Yes	primary	positive	Yes	No	Primary	unknown	unknown	0
84	Male	Mother	primary	yes	Yes	primary	positive	Yes	Yes	Primary	Positive	No	0
84	Male	Mother	primary	yes	Yes	primary	positive	Yes	No	Primary	Positive	No	0
84	Female	Mother	primary	yes	Yes	primary	positive	Yes	Yes	Primary	Positive	Yes	0
84	Female	Father	primary	no	Yes	primary	positive	Yes	Yes	Primary	Positive	Yes	0
84	Male	Father	primary	no	Yes	primary	negative		Yes	Primary	Positive	Yes	0
84	Male	Father	primary	yes	Yes	secondary/high school	negative		Yes	None	Positive	Yes	0
84	Male	Father	primary	yes	Yes	primary	positive	Yes	Yes	Primary	Positive	Yes	0
84	Female	Father	primary	no	Yes	primary	positive	Yes	Yes	Primary	Positive	Yes	0
84	Female	Mother	primary	no	Yes	primary	positive	Yes	Yes	Primary	Positive	Yes	0
84	Female	Father	primary	no	Yes	primary	positive	Yes	Yes	Primary	Positive	Yes	0
84	Male	Father	primary	no	Yes	primary	positive	Yes	Yes	Primary	Positive	Yes	0
84	Female	Father	primary	yes	Yes	secondary/high school	positive	Yes	Yes	Primary	Positive	Yes	0
84	Male	Mother	primary	no	Yes	primary	positive	Yes	Yes	Primary	Positive	Yes	0
84	Female	Father	primary	yes	Yes	primary	negative		Yes	Primary	Positive	Yes	0
84	Female	Father	primary	no	Yes	primary	negative		Yes	Primary	Positive	Yes	0
84	Male	Father	primary	no	No	primary	unknown		Yes	Primary	Positive	Yes	0
84	Male	Father	primary	no	Yes	primary	unknown		Yes	Primary	Positive	Yes	0
84	Male	Father	primary	no	Yes	secondary/high school	unknown		Yes	Primary	Positive	Yes	0
84	Male	Mother	primary	no	Yes	primary	positive	Yes	Yes	Secondary	Positive	Yes	0
84	Male	Father	primary	no	Yes	primary	positive	Yes	Yes	Primary	Positive	Yes	0
84	Male	Mother	primary	no	Yes	primary	positive	Yes	No	Primary	Negative	unknown	0
84	Female	Mother	primary	yes	Yes	primary	positive	Yes	Yes	Secondary	unknown	unknown	0
84	Male	Mother	primary	no	Yes	primary	positive	Yes	Yes	Primary	unknown	unknown	0
84	Male	Mother	primary	yes	Yes	primary	positive	Yes	Yes	Primary	unknown	unknown	0
84	Male	Mother	primary	no	Yes	secondary/high school	positive	Yes	Yes	Primary	unknown	unknown	0
84	Female	Mother	primary	no	Yes	primary	positive	Yes	No	Primary	unknown	unknown	0
84	Female	Mother	none	no	Yes	primary	positive	Yes	No	Primary	unknown	unknown	0
84	Male	Mother	primary	yes	Yes	primary	positive	Yes	Yes	Primary	Positive	No	0
84	Male	Mother	primary	no	Yes	primary	positive	Yes	Yes	Primary	unknown	unknown	0
96	Male	Mother	primary	no	Yes	primary	unknown		No	None	Positive	No	1	0
96	Female	Mother	primary	yes	Yes	primary	positive	Yes	Yes	Primary	Positive	No	1	0
96	Female	Mother	primary	yes	Yes	primary	positive	Yes	No	Secondary	Positive	No	1	0
96	Female	Father	primary	yes	Yes	primary	positive	Yes	Yes	Primary	Positive	Yes	1	0
96	Female	Mother	primary	yes	Yes	primary	positive	Yes	No	Secondary	Positive	Yes	1	0
96	Female	Father	primary	no	Yes	primary	positive	Yes	Yes	Secondary	Positive	Yes	1	0
96	Female	Mother	primary	yes	Yes	primary	positive	Yes	Yes	Primary	Positive	Yes	1	0
96	Female	Mother	primary	yes	Yes	primary	positive	Yes	Yes	Primary	Positive	Yes	1	0
96	Male	Father	primary	yes	Yes	primary	positive	Yes	Yes	Primary	Positive	Yes	1	0
96	Female	Father	primary	yes	Yes	secondary/high school	positive	Yes	Yes	Primary	Positive	Yes	1	0
96	Male	Mother	primary	no	Yes	secondary/high school	positive	Yes	Yes	Primary	Positive	Yes	1	0
96	Male	Mother	primary	yes	Yes	secondary/high school	positive	Yes	Yes	Primary	Positive	Yes	1	0
96	Male	Father	primary	no	Yes	primary	positive	Yes	Yes	Primary	Positive	Yes	1	0
96	Female	Father	primary	yes	Yes	primary	negative		Yes	Primary	Positive	Yes	1	0
96	Male	Father	primary	no	Yes	primary	negative		Yes	Primary	Positive	Yes	1	0
96	Female	Father	primary	no	Yes	primary	negative		Yes	Primary	Positive	Yes	1	0
96	Male	Father	primary	no	Yes	primary	unknown		Yes	Secondary	Positive	Yes	1	0
96	Male	Father	primary	no	Yes	secondary/high school	positive	Yes	Yes	Secondary	Positive	Yes	1	0
96	Male	Mother	primary	yes	Yes	secondary/high school	positive	Yes	Yes	Secondary	Positive	Yes	1	0
96	Male	Father	primary	no	Yes	secondary/high school	positive	Yes	Yes	Primary	Positive	Yes	1	0
96	Female	Mother	primary	yes	Yes	primary	positive	Yes	Yes	Primary	Negative	unknown	1	0
96	Female	Mother	primary	no	Yes	secondary/high school	positive	Yes	Yes	Primary	Negative	unknown	1	0
96	Female	Mother	primary	yes	Yes	primary	positive	Yes	No	None	Negative	unknown	1	0
96	Male	Mother	primary	yes	Yes	primary	positive	Yes	Yes	Primary	Negative	unknown	1	0
96	Male	Mother	primary	no	Yes	primary	positive	Yes	Yes	Secondary	Negative	unknown	1	0
96	Male	Mother	primary	no	Yes	primary	positive	Yes	Yes	Primary	unknown	unknown	1	0
96	Male	Mother	primary	no	Yes	none	positive	Yes	Yes	None	unknown	unknown	1	0
96	Female	Mother	primary	no	Yes	primary	positive	Yes	No	None	unknown	unknown	1	0
96	Female	Mother	primary	yes	Yes	primary	positive	Yes	Yes	Primary	unknown	unknown	1	0
96	Female	Mother	primary	no	Yes	secondary/high school	positive	Yes	Yes	Primary	unknown	unknown	1	0
96	Female	Mother	primary	yes	Yes	primary	positive	Yes	No	Primary	unknown	unknown	1	0
96	Female	Mother	primary	no	Yes	secondary/high school	positive	Yes	No	Secondary	unknown	unknown	1	0
96	Female	Mother	primary	no	Yes	secondary/high school	positive	Yes	Yes	Higher	unknown	unknown	1	0
96	Female	Mother	primary	yes	Yes	primary	positive	Yes	No	Primary	Positive	No	0
96	Female	Father	primary	yes	Yes	primary	positive	Yes	Yes	Primary	Positive	Yes	0
96	Female	Father	primary	yes	Yes	primary	negative		Yes	Primary	Positive	Yes	0
96	Male	Mother	primary	no	Yes	primary	positive	Yes	No	Primary	Positive	Yes	0
96	Female	Mother	primary	yes	Yes	primary	positive	Yes	Yes	Primary	Negative	unknown	0
96	Male	Mother	primary	no	Yes	secondary/high school	positive	Yes	Yes	Primary	unknown	unknown	0
96	Female	Mother	primary	no	Yes	secondary/high school	positive	No	Yes	Primary	unknown	unknown	0
96	Male	Mother	primary	no	Yes	primary	positive	Yes	No	Primary	unknown	unknown	0
96	Male	Mother	primary	yes	Yes	secondary/high school	positive	Yes	No	Primary	Positive	No	0
96	Male	Mother	primary	no	Yes	primary	positive	Yes	Yes	Primary	Positive	Yes	0
96	Male	Father	primary	yes	Yes	secondary/high school	negative		Yes	None	Positive	Yes	0
96	Female	Father	primary	yes	Yes	primary	positive	Yes	Yes	Primary	Positive	Yes	0
96	Female	Father	primary	no	Yes	none	negative		Yes	Primary	Positive	Yes	0
96	Male	Father	primary	no	No	primary	negative		Yes	Primary	Positive	Yes	0
96	Male	Father	primary	yes	Yes	primary	negative		Yes	Primary	Positive	Yes	0
96	Male	Father	primary	no	Yes	primary	negative		Yes	Primary	Positive	Yes	0
96	Male	Father	secondary/higher school	no	Yes	primary	negative		Yes	Primary	Positive	Yes	0
96	Male	Father	primary	yes	Yes	primary	unknown		Yes	Primary	Positive	Yes	0
96	Female	Mother	primary	no	Yes	primary	positive	Yes	No	Primary	Positive	Yes	0
96	Male	Father	primary	no	No	secondary/high school	unknown		Yes	Secondary	Positive	Yes	0
96	Male	Mother	primary	no	Yes	primary	positive	Yes	Yes	Primary	Positive	Yes	0
96	Female	Mother	primary	no	Yes	primary	positive	Yes	Yes	Primary	Negative	unknown	0
96	Female	Mother	primary	yes	Yes	primary	positive	Yes	No	Primary	Negative	unknown	0
96	Female	Mother	primary	yes	Yes	none	positive	Yes	Yes	Primary	Negative	unknown	0
96	Male	Mother	primary	no	Yes	none	positive	Yes	No	None	unknown	unknown	0
96	Female	Father	primary	no	Yes	primary	positive	Yes	Yes	Primary	unknown	unknown	0
96	Female	Mother	primary	yes	Yes	secondary/high school	positive	Yes	Yes	Primary	unknown	unknown	0
96	Female	Mother	primary	yes	Yes	primary	positive	Yes	No	Primary	unknown	unknown	0
96	Male	Mother	primary	yes	Yes	primary	positive	Yes	No	Primary	unknown	unknown	0
96	Female	Mother	primary	yes	Yes	primary	positive	Yes	No	Primary	unknown	unknown	0
96	Male	Mother	primary	yes	Yes	primary	positive	Yes	No	Primary	unknown	unknown	0
96	Male	Mother	primary	no	Yes	primary	positive	Yes	Yes	Secondary	unknown	unknown	0
96	Female	Mother	secondary/higher school	yes	Yes	secondary/high school	positive	Yes	Yes	Secondary	unknown	unknown	0
99	Female	Mother	primary	yes	Yes	primary	positive	Yes	Yes	Primary	Positive	Yes	1	0
108	Female	Mother	primary	no	Yes	primary	positive	Yes	Yes	Secondary	Positive	Yes	1	0
108	Female	Mother	primary	no	Yes	primary	positive	Yes	No	Primary	Positive	No	1	0
108	Male	Mother	primary	yes	Yes	primary	positive	Yes	No	Secondary	Positive	No	1	0
108	Female	Father	primary	yes	Yes	primary	positive	Yes	Yes	Primary	Positive	Yes	1	0
108	Female	Mother	primary	yes	Yes	primary	positive	Yes	Yes	Primary	Positive	Yes	1	0
108	Male	Mother	primary	yes	Yes	primary	positive	Yes	Yes	Primary	Positive	Yes	1	0
108	Female	Mother	primary	no	Yes	primary	positive	Yes	Yes	Primary	Positive	Yes	1	0
108	Male	Mother	primary	no	Yes	primary	positive	Yes	Yes	Primary	Positive	Yes	1	0
108	Male	Mother	primary	no	Yes	primary	positive	Yes	Yes	Primary	Positive	Yes	1	0
108	Female	Mother	primary	yes	Yes	primary	positive	Yes	No	Primary	Positive	Yes	1	0
108	Male	Father	primary	yes	Yes	primary	negative		Yes	Secondary	Positive	Yes	1	0
108	Male	Father	primary	no	Yes	primary	negative		Yes	Secondary	Positive	Yes	1	0
108	Male	Father	primary	yes	Yes	primary	unknown		Yes	Secondary	Positive	Yes	1	0
108	Male	Father	primary	no	Yes	primary	unknown		Yes	Secondary	Positive	Yes	1	0
108	Female	Father	primary	no	Yes	primary	positive	Yes	Yes	Primary	Positive	Yes	1	0
108	Female	Mother	primary	no	Yes	primary	positive	Yes	Yes	Primary	Negative	unknown	1	0
108	Male	Mother	primary	yes	Yes	primary	positive	Yes	Yes	Primary	Negative	unknown	1	0
108	Female	Mother	primary	yes	Yes	primary	positive	Yes	Yes	Primary	Negative	unknown	1	0
108	Male	Mother	primary	yes	Yes	primary	positive	Yes	No	Primary	Negative	unknown	1	0
108	Male	Mother	primary	yes	Yes	primary	positive	Yes	Yes	Primary	Negative	unknown	1	0
108	Male	Mother	primary	no	Yes	primary	positive	Yes	Yes	Primary	unknown	unknown	1	0
108	Male	Mother	primary	yes	Yes	none	positive	Yes	No	Primary	unknown	unknown	1	0
108	Female	Mother	primary	yes	Yes	primary	positive	Yes	No	Primary	unknown	unknown	1	0
108	Male	Mother	primary	no	Yes	primary	positive	Yes	No	Primary	unknown	unknown	1	0
108	Male	Mother	primary	no	Yes	primary	positive	Yes	Yes	Secondary	unknown	unknown	1	0
108	Male	Mother	primary	no	Yes	primary	positive	Yes	No	Higher	unknown	unknown	1	0
108	Male	Mother	primary	no	Yes	primary	positive	Yes	Yes	Primary	unknown	unknown	1	0
108	Male	Mother	primary	no	Yes	primary	positive	Yes	Yes	Primary	unknown	unknown	1	0
108	Female	Father	primary	no	Yes	primary	negative		Yes	Primary	Positive	Yes	0
108	Female	Mother	primary	yes	Yes	primary	positive	Yes	No	Primary	Positive	Yes	0
108	Male	Mother	primary	no	Yes	primary	positive	Yes	Yes	Primary	Negative	unknown	0
108	Male	Mother	primary	no	Yes	primary	positive	Yes	Yes	Primary	Negative	unknown	0
108	Male	Mother	primary	yes	Yes	primary	positive	Yes	Yes	Primary	Positive	No	0
108	Male	Mother	primary	yes	Yes	primary	positive	Yes	No	Secondary	Positive	No	0
108	Male	Mother	primary	yes	Yes	primary	positive	Yes	No	Primary	Positive	Yes	0
108	Female	Father	secondary/higher school	yes	Yes	primary	negative		Yes	Primary	Positive	Yes	0
108	Female	Father	primary	no	Yes	primary	negative		Yes	Primary	Positive	Yes	0
108	Male	Mother	primary	yes	Yes	primary	positive	Yes	Yes	Primary	Positive	Yes	0
108	Female	Father	primary	no	Yes	primary	positive	Yes	Yes	Primary	Positive	Yes	0
108	Female	Mother	primary	no	Yes	primary	positive	Yes	Yes	Primary	Positive	Yes	0
108	Male	Mother	primary	no	Yes	primary	positive	Yes	Yes	Primary	Positive	Yes	0
108	Male	Mother	primary	no	Yes	primary	positive	Yes	Yes	Primary	Positive	Yes	0
108	Male	Father	secondary/higher school	no	Yes	primary	positive	Yes	Yes	Primary	Positive	Yes	0
108	Male	Father	primary	no	Yes	primary	positive	Yes	Yes	Primary	Positive	Yes	0
108	Female	Father	primary	no	Yes	primary	negative		Yes	Primary	Positive	Yes	0
108	Male	Father	primary	no	Yes	primary	negative		Yes	Primary	Positive	Yes	0
108	Male	Mother	primary	yes	Yes	primary	positive	Yes	No	Primary	Positive	Yes	0
108	Female	Mother	primary	yes	Yes	secondary/high school	positive	Yes	No	Secondary	Positive	Yes	0
108	Female	Father	primary	no	Yes	primary	positive	Yes	Yes	Primary	Positive	Yes	0
108	Male	Father	primary	no	Yes	secondary/high school	positive	Unknown	Yes	Primary	Positive	Yes	0
108	Male	Mother	primary	yes	Yes	secondary/high school	positive	Yes	Yes	Higher	Positive	Yes	0
108	Female	Father	primary	yes	Yes	secondary/high school	positive	Yes	Yes	Primary	Positive	Yes	0
108	Female	Mother	primary	no	Yes	primary	positive	Yes	Yes	Primary	Negative	unknown	0
108	Female	Mother	primary	no	Yes	primary	positive	Yes	Yes	Primary	Negative	unknown	0
108	Female	Mother	primary	yes	Yes	primary	positive	Yes	No	Primary	Negative	unknown	0
108	Female	Mother	primary	no	Yes	primary	positive	Yes	No	Primary	Negative	unknown	0
108	Female	Mother	primary	yes	Yes	secondary/high school	positive	Yes	Yes	Primary	unknown	unknown	0
108	Male	Mother	primary	yes	Yes	primary	positive	Yes	Yes	Primary	unknown	unknown	0
108	Male	Mother	primary	no	Yes	primary	positive	Yes	Yes	Primary	unknown	unknown	0
108	Female	Mother	primary	no	Yes	primary	positive	Yes	Yes	Primary	unknown	unknown	0
108	Male	Mother	primary	no	Yes	primary	positive	Yes	No	Primary	unknown	unknown	0
108	Female	Mother	primary	yes	Yes	secondary/high school	positive	Yes	Yes	Higher	unknown	unknown	0
108	Female	Mother	primary	no	Yes	primary	positive	Yes	Yes	None	unknown	unknown	0
108	Male	Mother	primary	yes	Yes	primary	positive	Yes	Yes	Primary	Positive	No	0
120	Male	Mother	primary	no	Yes	primary	positive	Yes	Yes	Primary	Positive	Yes	1	0
120	Female	Mother	primary	no	Yes	primary	positive	Yes	No	Primary	Negative	unknown	1	0
120	Male	Mother	primary	no	Yes	primary	positive	Yes	Yes	Primary	Positive	unknown	1	0
120	Male	Father	primary	yes	Yes	primary	positive	Yes	Yes	Primary	Positive	Yes	1	0
120	Male	Father	primary	no	Yes	primary	positive	Yes	Yes	Secondary	Positive	Yes	1	0
120	Female	Father	primary	no	Yes	primary	positive	Yes	Yes	Primary	Positive	Yes	1	0
120	Female	Mother	primary	no	Yes	primary	positive	Yes	Yes	Primary	Positive	Yes	1	0
120	Female	Father	primary	yes	Yes	primary	positive	Yes	Yes	Primary	Positive	Yes	1	0
120	Male	Mother	secondary/higher school	no	No	primary	positive	Yes	Yes	Primary	Positive	Yes	1	0
120	Female	Mother	primary	yes	Yes	primary	positive	Yes	Yes	Primary	Positive	Yes	1	0
120	Female	Mother	primary	yes	Yes	primary	positive	Yes	Yes	Primary	Positive	Yes	1	0
120	Male	Mother	primary	yes	Yes	primary	positive	Yes	Yes	Primary	Positive	Yes	1	0
120	Female	Father	primary	yes	Yes	primary	positive	Yes	Yes	Primary	Positive	Yes	1	0
120	Female	Mother	primary	no	Yes	primary	positive	Yes	Yes	Primary	Positive	Yes	1	0
120	Male	Mother	secondary/higher school	no	Yes	primary	positive	Yes	Yes	Primary	Positive	Yes	1	0
120	Male	Father	primary	yes	Yes	secondary/high school	positive	Yes	Yes	Primary	Positive	Yes	1	0
120	Female	Father	secondary/higher school	no	Yes	primary	negative		Yes	Primary	Positive	Yes	1	0
120	Female	Mother	primary	no	Yes	primary	positive	Yes	No	Primary	Positive	Yes	1	0
120	Male	Mother	primary	no	Yes	primary	positive	Yes	Yes	Secondary	Positive	Yes	1	0
120	Male	Father	primary	no	No	primary	negative		Yes	Secondary	Positive	Yes	1	0
120	Male	Mother	primary	yes	Yes	primary	positive	Yes	No	Secondary	Positive	Yes	1	0
120	Male	Father	primary	no	Yes	secondary/high school	positive	Yes	Yes	Primary	Positive	Yes	1	0
120	Male	Mother	primary	yes	Yes	secondary/high school	positive	Yes	Yes	Primary	Positive	Yes	1	0
120	Male	Mother	primary	yes	Yes	primary	positive	Yes	Yes	Primary	Negative	unknown	1	0
120	Female	Mother	secondary/higher school	no	Yes	primary	positive	Yes	Yes	Primary	Negative	unknown	1	0
120	Female	Mother	primary	yes	Yes	secondary/high school	positive	Yes	Yes	Primary	Negative	unknown	1	0
120	Male	Mother	primary	no	Yes	primary	positive	Yes	Yes	Primary	Negative	unknown	1	0
120	Male	Mother	primary	no	Yes	primary	positive	Yes	No	Primary	Negative	unknown	1	0
120	Female	Mother	secondary/higher school	no	Yes	primary	positive	Yes	No	Secondary	Negative	unknown	1	0
120	Male	Mother	primary	no	Yes	primary	positive	Yes	Yes	Primary	Negative	unknown	1	0
120	Female	Mother	primary	no	Yes	secondary/high school	positive	Yes	Yes	None	unknown	unknown	1	0
120	Female	Mother	primary	no	Yes	primary	positive	Yes	Yes	Primary	unknown	unknown	1	0
120	Male	Mother	primary	no	Yes	primary	positive	Yes	Yes	Primary	unknown	unknown	1	0
120	Male	Mother	primary	yes	Yes	none	positive	Yes	No	Primary	unknown	unknown	1	0
120	Female	Mother	primary	yes	Yes	primary	positive	Yes	No	Primary	unknown	unknown	1	0
120	Female	Mother	primary	no	Yes	primary	positive	Yes	No	Primary	unknown	unknown	1	0
120	Male	Mother	primary	no	Yes	primary	positive	Yes	No	Primary	unknown	unknown	1	0
120	Male	Mother	secondary/higher school	no	Yes	primary	positive	Yes	No	Primary	unknown	unknown	1	0
120	Female	Father	primary	yes	Yes	primary	negative		Yes	Primary	Positive	Yes	0
120	Male	Mother	primary	no	Yes	primary	positive	Yes	Yes	Nursery	unknown	unknown	0
120	Male	Mother	primary	no	Yes	primary	positive	Yes	Yes	Primary	unknown	unknown	0
120	Male	Mother	primary	no	Yes	primary	positive	Yes	Yes	Primary	Positive	Yes	0
120	Female	Mother	primary	yes	Yes	primary	positive	Yes	No	None	Positive	No	0
120	Female	Mother	primary	yes	Yes	primary	positive	Yes	No	Primary	Positive	No	0
120	Male	Mother	primary	yes	Yes	primary	positive	Yes	No	Primary	Positive	No	0
120	Female	Mother	secondary/higher school	yes	Yes	secondary/high school	positive	Yes	No	Higher	Positive	No	0
120	Male	Father	primary	no	Yes	primary	unknown		Yes	None	Positive	No	0
120	Female	Father	primary	no	Yes	primary	positive	Yes	Yes	Primary	Positive	Yes	0
120	Female	Father	primary	yes	Yes	secondary/high school	negative		Yes	None	Positive	Yes	0
120	Male	Father	secondary/higher school	yes	Yes	primary	positive	Yes	Yes	Primary	Positive	Yes	0
120	Female	Mother	primary	yes	Yes	primary	positive	Yes	Yes	Primary	Positive	Yes	0
120	Female	Mother	primary	no	Yes	primary	positive	Yes	Yes	Primary	Positive	Yes	0
120	Female	Father	secondary/higher school	no	Yes	primary	positive	Yes	Yes	Primary	Positive	Yes	0
120	Female	Mother	primary	no	Yes	primary	positive	Yes	Yes	Primary	Positive	Yes	0
120	Female	Father	primary	no	Yes	primary	negative		Yes	Primary	Positive	Yes	0
120	Female	Father	primary	no	Yes	primary	negative		Yes	Primary	Positive	Yes	0
120	Male	Father	primary	no	Yes	primary	negative		Yes	Primary	Positive	Yes	0
120	Female	Father	secondary/higher school	no	Yes	primary	negative		Yes	Primary	Positive	Yes	0
120	Male	Father	primary	no	Yes	primary	unknown		Yes	Primary	Positive	Yes	0
120	Female	Father	primary	no	Yes	primary	negative		Yes	Primary	Positive	Yes	0
120	Female	Father	primary	no	Yes	primary	positive	Yes	Yes	Primary	Positive	Yes	0
120	Male	Mother	primary	no	Yes	primary	positive	Yes	Yes	Primary	Positive	Yes	0
120	Male	Father	primary	no	No	primary	negative		Yes	Primary	Positive	Yes	0
120	Male	Mother	primary	no	Yes	primary	positive	Yes	No	Nursery	Negative	unknown	0
120	Male	Mother	primary	yes	Yes	primary	positive	Yes	No	Primary	Negative	unknown	0
120	Female	Mother	primary	no	Yes	primary	positive	Yes	No	Primary	Negative	unknown	0
120	Female	Mother	primary	no	Yes	primary	positive	Yes	No	Primary	Negative	unknown	0
120	Male	Mother	primary	no	Yes	primary	positive	Yes	No	None	unknown	unknown	0
120	Male	Mother	primary	yes	Yes	primary	positive	Yes	No	Primary	unknown	unknown	0
120	Male	Mother	primary	no	Yes	primary	positive	Yes	No	Primary	unknown	unknown	0
120	Male	Mother	primary	no	Yes	primary	positive	Yes	No	Primary	unknown	unknown	0
120	Female	Mother	primary	yes	Yes	secondary/high school	positive	Yes	No	Primary	unknown	unknown	0
120	Male	Mother	primary	no	Yes	primary	positive	Yes	Yes	Secondary	unknown	unknown	0
120	Female	Mother	primary	no	Yes	primary	positive	Yes	No	Secondary	unknown	unknown	0
120	Male	Mother	primary	yes	Yes	primary	positive	Yes	Yes	Primary	unknown	unknown	0
120	Female	Mother	primary	yes	Yes	primary	positive	Yes	No	Primary	unknown	unknown	0
120	Female	Mother	primary	no	Yes	secondary/high school	positive	Yes	Yes	Primary	Positive	Yes	0
120	Female	Mother	primary	no	Yes	primary	positive	Yes	Yes	Primary	unknown	unknown	0
132	Female	Mother	secondary/higher school	yes	Yes	primary	positive	Yes	Yes	Secondary	Positive	No	1	0
132	Female	Mother	primary	yes	Yes	primary	positive	Yes	Yes	Primary	Positive	Yes	1	0
132	Female	Mother	primary	no	Yes	primary	positive	Yes	Yes	Primary	Positive	Yes	1	0
132	Male	Mother	primary	no	Yes	primary	positive	Yes	Yes	Primary	Positive	Yes	1	0
132	Male	Mother	primary	yes	Yes	primary	positive	Yes	No	Primary	Positive	Yes	1	0
132	Female	Mother	primary	no	Yes	primary	positive	Yes	No	Primary	Positive	Yes	1	0
132	Male	Mother	primary	no	Yes	primary	positive	Yes	No	Primary	Positive	Yes	1	0
132	Male	Father	primary	no	Yes	primary	negative		Yes	Secondary	Positive	Yes	1	0
132	Male	Mother	primary	no	Yes	primary	positive	Yes	No	Higher	Positive	Yes	1	0
132	Female	Father	secondary/higher school	no	Yes	primary	positive	Yes	Yes	Primary	Positive	Yes	1	0
132	Male	Mother	primary	no	Yes	primary	positive	Yes	No	None	Negative	unknown	1	0
132	Male	Mother	primary	yes	Yes	primary	positive	Yes	No	Primary	Negative	unknown	1	0
132	Male	Mother	primary	yes	Yes	primary	positive	Yes	No	Secondary	unknown	unknown	1	0
132	Female	Mother	primary	yes	Yes	primary	positive	Yes	No	Primary	unknown	unknown	1	0
132	Male	Father	secondary/higher school	no	Yes	secondary/high school	positive	Yes	No	Primary	unknown	unknown	1	0
132	Male	Mother	primary	no	Yes	primary	positive	Yes	Yes	Primary	unknown	unknown	1	0
132	Male	Mother	primary	no	Yes	primary	positive	Yes	Yes	Primary	unknown	unknown	1	0
132	Female	Mother	secondary/higher school	yes	Yes	primary	positive	Yes	No	Primary	unknown	unknown	1	0
132	Male	Father	primary	yes	Yes	primary	negative		Yes	Secondary	Positive	Yes	0
132	Male	Mother	secondary/higher school	no	Yes	secondary/high school	positive	Yes	Yes	Secondary	Positive	Yes	0
132	Female	Mother	primary	no	Yes	primary	positive	Yes	Yes	Primary	Negative	unknown	0
132	Female	Mother	primary	yes	Yes	primary	positive	Yes	Yes	Primary	Positive	No	0
132	Male	Mother	secondary/higher school	no	Yes	primary	positive	Yes	Yes	Primary	Positive	No	0
132	Female	Mother	primary	yes	Yes	primary	positive	Yes	Yes	Primary	Positive	No	0
132	Female	Mother	secondary/higher school	yes	Yes	secondary/high school	positive	Yes	No	Primary	Positive	No	0
132	Female	Mother	primary	no	Yes	primary	positive	Yes	Yes	Primary	Positive	Yes	0
132	Female	Father	secondary/higher school	no	Yes	primary	negative		Yes	Primary	Positive	Yes	0
132	Male	Father	primary	yes	Yes	none	positive	Yes	Yes	Primary	Positive	Yes	0
132	Female	Mother	primary	yes	Yes	primary	positive	Yes	Yes	Primary	Positive	Yes	0
132	Female	Mother	primary	no	Yes	primary	positive	Yes	Yes	Primary	Positive	Yes	0
132	Female	Father	primary	yes	Yes	primary	unknown		Yes	Primary	Positive	Yes	0
132	Female	Mother	secondary/higher school	no	Yes	primary	positive	Yes	No	Primary	Positive	Yes	0
132	Male	Mother	primary	no	Yes	primary	positive	Yes	No	Secondary	Negative	unknown	0
132	Female	Mother	primary	no	Yes	none	positive	Yes	No	None	Negative	unknown	0
132	Male	Mother	primary	no	Yes	primary	positive	Yes	Yes	Primary	Negative	unknown	0
132	Female	Mother	secondary/higher school	no	Yes	primary	positive	Yes	No	Primary	Negative	unknown	0
132	Female	Mother	secondary/higher school	no	Yes	secondary/high school	positive	Yes	Yes	Secondary	Negative	unknown	0
132	Male	Mother	primary	no	Yes	primary	positive	Yes	Yes	Primary	Negative	unknown	0
132	Female	Mother	primary	no	Yes	primary	positive	Yes	Yes	None	unknown	unknown	0
132	Female	Mother	primary	no	Yes	primary	positive	Yes	Yes	Primary	unknown	unknown	0
132	Male	Mother	primary	yes	Yes	secondary/high school	positive	Yes	Yes	Primary	unknown	unknown	0
132	Male	Mother	primary	yes	Yes	primary	positive	Yes	No	Primary	unknown	unknown	0
132	Male	Mother	primary	yes	Yes	secondary/high school	positive	Yes	No	Primary	unknown	unknown	0
132	Male	Mother	primary	no	Yes	primary	positive	Yes	No	Primary	unknown	unknown	0
132	Female	Mother	primary	no	Yes	primary	positive	Yes	Yes	Primary	unknown	unknown	0
132	Male	Mother	secondary/higher school	no	Yes	secondary/high school	positive	Yes	Yes	Primary	unknown	unknown	0
132	Female	Mother	primary	no	Yes	primary	positive	Yes	Yes	Primary	unknown	unknown	0
132	Female	Mother	primary	no	Yes	primary	positive	Yes	Yes	Primary	unknown	unknown	0
144	Male	Mother	secondary/higher school	yes	Yes	none	positive	Yes	No	None	Positive	No	1	0
144	Male	Mother	secondary/higher school	no	Yes	primary	positive	Yes	No	Nursery	Positive	unknown	1	0
144	Female	Father	primary	no	Yes	primary	positive	Yes	Yes	Primary	Positive	Yes	1	0
144	Male	Father	primary	yes	Yes	primary	positive	Yes	Yes	Primary	Positive	Yes	1	0
144	Male	Mother	primary	no	Yes	primary	positive	Yes	No	Primary	Positive	Yes	1	0
144	Male	Mother	primary	no	Yes	primary	positive	Yes	Yes	Secondary	Positive	Yes	1	0
144	Female	Father	primary	no	No	primary	negative		Yes	Secondary	Positive	Yes	1	0
144	Female	Father	primary	yes	Yes	primary	unknown		Yes	Secondary	Positive	Yes	1	0
144	Female	Mother	secondary/higher school	no	Yes	primary	positive	Yes	No	Secondary	Positive	Yes	1	0
144	Female	Mother	primary	no	Yes	primary	positive	Yes	No	Primary	Positive	Yes	1	0
144	Female	Mother	primary	no	Yes	primary	positive	Yes	Yes	Primary	Negative	unknown	1	0
144	Female	Mother	primary	no	Yes	primary	positive	Yes	No	Primary	Negative	unknown	1	0
144	Male	Mother	primary	no	Yes	primary	positive	Yes	No	Primary	Negative	unknown	1	0
144	Male	Mother	primary	no	Yes	primary	positive	Yes	No	Primary	Negative	unknown	1	0
144	Male	Mother	secondary/higher school	no	Yes	primary	positive	Yes	No	Secondary	Negative	unknown	1	0
144	Female	Mother	secondary/higher school	no	Yes	primary	positive	Yes	No	Secondary	Negative	unknown	1	0
144	Female	Mother	primary	no	Yes	none	positive	Yes	No	None	unknown	unknown	1	0
144	Male	Mother	secondary/higher school	yes	Yes	primary	positive	Yes	Yes	Primary	unknown	unknown	1	0
144	Female	Mother	secondary/higher school	yes	Yes	primary	positive	Yes	Yes	Primary	unknown	unknown	1	0
144	Male	Mother	primary	no	Yes	none	positive	Yes	No	Primary	unknown	unknown	1	0
144	Male	Mother	secondary/higher school	no	Yes	secondary/high school	positive	Yes	No	Primary	unknown	unknown	1	0
144	Female	Mother	secondary/higher school	no	Yes	primary	positive	Yes	Yes	Primary	unknown	unknown	1	0
144	Male	Father	primary	no	Yes	primary	positive	Yes	Yes	Primary	Positive	Yes	0
144	Female	Father	primary	no	Yes	primary	negative		Yes	Primary	Positive	Yes	0
144	Male	Father	none	no	Yes	primary	negative		Yes	Primary	Positive	Yes	0
144	Male	Father	primary	no	Yes	primary	negative		Yes	Primary	Positive	Yes	0
144	Female	Mother	primary	no	Yes	primary	positive	Yes	Yes	Secondary	Positive	Yes	0
144	Female	Mother	primary	yes	Yes	secondary/high school	positive	Yes	Yes	Secondary	Positive	Yes	0
144	Female	Father	secondary/higher school	yes	Yes	secondary/high school	positive	Yes	Yes	Secondary	Positive	Yes	0
144	Male	Mother	primary	no	Yes	primary	positive	Yes	Yes	Primary	Negative	unknown	0
144	Female	Mother	secondary/higher school	no	Yes	primary	positive	Yes	Yes	Primary	Positive	Yes	0
144	Male	Father	secondary/higher school	yes	Yes	primary	positive	No	Yes	Primary	Positive	No	0
144	Male	Mother	primary	yes	Yes	primary	positive	Yes	No	Primary	Positive	No	0
144	Female	Mother	secondary/higher school	no	Yes	primary	positive	Yes	No	Primary	Positive	No	0
144	Male	Mother	secondary/higher school	no	Yes	primary	positive	Yes	Yes	Secondary	Positive	No	0
144	Male	Father	primary	yes	Yes	secondary/high school	negative		Yes	None	Positive	Yes	0
144	Female	Father	primary	yes	Yes	primary	positive	Yes	Yes	Primary	Positive	Yes	0
144	Female	Mother	primary	yes	Yes	primary	positive	Yes	Yes	Primary	Positive	Yes	0
144	Male	Mother	primary	no	Yes	primary	positive	Yes	Yes	Primary	Positive	Yes	0
144	Female	Father	secondary/higher school	no	Yes	primary	positive	Yes	Yes	Primary	Positive	Yes	0
144	Female	Father	primary	no	Yes	primary	positive	Yes	Yes	Primary	Positive	Yes	0
144	Male	Father	primary	no	Yes	none	negative		Yes	Primary	Positive	Yes	0
144	Male	Father	primary	no	Yes	primary	negative		Yes	Primary	Positive	Yes	0
144	Male	Father	primary	no	Yes	primary	negative		Yes	Primary	Positive	Yes	0
144	Male	Father	secondary/higher school	no	Yes	primary	negative		Yes	Primary	Positive	Yes	0
144	Male	Father	primary	no	Yes	primary	negative		Yes	Primary	Positive	Yes	0
144	Female	Father	primary	no	Yes	primary	unknown		Yes	Primary	Positive	Yes	0
144	Male	Father	primary	no	Yes	primary	unknown		Yes	Primary	Positive	Yes	0
144	Female	Father	secondary/higher school	no	Yes	secondary/high school	unknown		Yes	Primary	Positive	Yes	0
144	Male	Mother	primary	yes	Yes	primary	positive	Yes	No	Primary	Positive	Yes	0
144	Male	Mother	secondary/higher school	no	Yes	secondary/high school	positive	Yes	Yes	Secondary	Positive	Yes	0
144	Female	Father	primary	yes	No	primary	unknown		Yes	Primary	Positive	Yes	0
144	Male	Father	primary	yes	No	primary	unknown		Yes	Primary	Positive	Yes	0
144	Female	Father	secondary/higher school	yes	Yes	secondary/high school	positive	Yes	Yes	Primary	Positive	Yes	0
144	Female	Mother	secondary/higher school	no	Yes	secondary/high school	positive	Yes	Yes	Primary	Positive	Yes	0
144	Female	Mother	primary	no	Yes	primary	positive	Yes	Yes	Primary	Negative	unknown	0
144	Male	Mother	primary	no	Yes	primary	positive	Yes	Yes	Primary	Negative	unknown	0
144	Female	Mother	secondary/higher school	no	Yes	primary	positive	Yes	Yes	Primary	Negative	unknown	0
144	Male	Mother	primary	no	Yes	primary	positive	Yes	No	Primary	Negative	unknown	0
144	Male	Mother	secondary/higher school	no	Yes	primary	positive	Yes	No	Primary	Negative	unknown	0
144	Female	Mother	primary	yes	Yes	secondary/high school	positive	Yes	No	Primary	Negative	unknown	0
144	Male	Mother	secondary/higher school	yes	Yes	primary	positive	Yes	Yes	Primary	Negative	unknown	0
144	Male	Mother	primary	no	Yes	secondary/high school	positive	Yes	Yes	Primary	unknown	unknown	0
144	Female	Mother	secondary/higher school	no	Yes	primary	positive	Yes	Yes	Primary	unknown	unknown	0
144	Female	Mother	primary	yes	Yes	primary	positive	Yes	No	Primary	unknown	unknown	0
144	Male	Mother	primary	no	Yes	primary	positive	Yes	Yes	Secondary	unknown	unknown	0
144	Female	Mother	secondary/higher school	no	Yes	secondary/high school	positive	Yes	Yes	Secondary	unknown	unknown	0
144	Male	Mother	primary	no	Yes	primary	positive	Yes	Yes	Primary	unknown	unknown	0
144	Male	Mother	secondary/higher school	no	Yes	secondary/high school	positive	Yes	No	Primary	unknown	unknown	0
156	Male	Father	secondary/higher school	no	Yes	primary	positive	Yes	Yes	Primary	Positive	Yes	1	0
156	Female	Mother	primary	no	Yes	primary	positive	Yes	No	None	Positive	No	1	0
156	Female	Mother	secondary/higher school	yes	Yes	primary	positive	Yes	Yes	Primary	Positive	No	1	0
156	Female	Mother	secondary/higher school	no	Yes	primary	positive	Yes	No	Primary	Positive	unknown	1	0
156	Female	Father	primary	yes	Yes	primary	positive	Yes	Yes	Primary	Positive	Yes	1	0
156	Female	Mother	primary	yes	Yes	primary	positive	Yes	Yes	Primary	Positive	Yes	1	0
156	Male	Mother	primary	no	Yes	primary	positive	Yes	No	Primary	Positive	Yes	1	0
156	Female	Mother	secondary/higher school	no	Yes	primary	positive	Yes	No	Secondary	Positive	Yes	1	0
156	Female	Father	secondary/higher school	no	Yes	primary	positive	Yes	Yes	Primary	Positive	Yes	1	0
156	Female	Mother	primary	no	Yes	primary	positive	Yes	Yes	Primary	Positive	Yes	1	0
156	Male	Mother	secondary/higher school	yes	Yes	secondary/high school	positive	Yes	Yes	Primary	Positive	Yes	1	0
156	Male	Mother	primary	yes	Yes	primary	positive	Yes	No	Primary	Positive	Yes	1	0
156	Male	Mother	secondary/higher school	no	Yes	primary	positive	Yes	Yes	Secondary	Positive	Yes	1	0
156	Female	Mother	primary	no	Yes	primary	positive	Yes	Yes	Primary	Negative	unknown	1	0
156	Male	Father	secondary/higher school	no	Yes	primary	negative		Yes	Primary	Negative	unknown	1	0
156	Male	Mother	primary	no	Yes	primary	positive	Yes	No	Primary	Negative	unknown	1	0
156	Male	Mother	secondary/higher school	no	Yes	primary	positive	Yes	No	Primary	unknown	unknown	1	0
156	Male	Mother	secondary/higher school	no	Yes	primary	positive	Yes	No	Secondary	unknown	unknown	1	0
156	Female	Father	primary	yes	Yes	primary	positive	Yes	Yes	Primary	Positive	Yes	0
156	Female	Father	primary	no	Yes	primary	positive	Yes	Yes	Primary	Positive	Yes	0
156	Male	Father	secondary/higher school	no	Yes	primary	positive	Yes	Yes	Primary	Positive	Yes	0
156	Female	Father	primary	yes	Yes	primary	negative		No	Secondary	Positive	Yes	0
156	Male	Father	secondary/higher school	yes	Yes	secondary/high school	positive	Yes	Yes	Secondary	Positive	Yes	0
156	Male	Mother	secondary/higher school	no	Yes	secondary/high school	positive	Yes	Yes	Secondary	Positive	Yes	0
156	Male	Mother	secondary/higher school	no	Yes	primary	positive	Yes	Yes	Primary	Negative	unknown	0
156	Female	Mother	secondary/higher school	no	Yes	primary	positive	Yes	Yes	Primary	unknown	unknown	0
156	Female	Mother	secondary/higher school	no	Yes	secondary/high school	positive	Yes	Yes	Primary	unknown	unknown	0
156	Female	Mother	secondary/higher school	no	Yes	primary	positive	Yes	Yes	Primary	Positive	Yes	0
156	Male	Mother	primary	no	Yes	primary	positive	Yes	Yes	Primary	Positive	No	0
156	Male	Mother	primary	no	Yes	primary	positive	Yes	No	Primary	Positive	No	0
156	Male	Mother	primary	no	Yes	secondary/high school	positive	Yes	No	Primary	Positive	No	0
156	Male	Mother	primary	no	Yes	primary	positive	Yes	Yes	Primary	Positive	Yes	0
156	Male	Father	secondary/higher school	no	Yes	primary	positive	Yes	Yes	Nursery	Positive	Yes	0
156	Female	Father	secondary/higher school	no	Yes	primary	negative		Yes	Primary	Positive	Yes	0
156	Male	Father	secondary/higher school	no	Yes	primary	negative		Yes	Primary	Positive	Yes	0
156	Female	Mother	secondary/higher school	no	Yes	primary	positive	Yes	No	Primary	Positive	Yes	0
156	Female	Mother	primary	yes	Yes	primary	positive	Yes	Yes	Secondary	Positive	Yes	0
156	Male	Father	primary	no	Yes	primary	positive	Yes	Yes	Primary	Positive	Yes	0
156	Male	Father	secondary/higher school	no	Yes	primary	negative		Yes	Primary	Positive	Yes	0
156	Male	Father	secondary/higher school	no	No	primary	negative		Yes	Primary	Positive	Yes	0
156	Female	Mother	primary	no	Yes	primary	positive	Yes	Yes	Primary	Negative	unknown	0
156	Male	Mother	primary	yes	Yes	primary	positive	Yes	Yes	Primary	Negative	unknown	0
156	Female	Mother	primary	yes	Yes	primary	positive	Yes	No	Primary	Negative	unknown	0
156	Female	Mother	secondary/higher school	no	Yes	primary	positive	Yes	Yes	None	unknown	unknown	0
156	Male	Mother	secondary/higher school	no	Yes	none	positive	Yes	Yes	None	unknown	unknown	0
156	Female	Mother	secondary/higher school	no	Yes	primary	positive	Yes	Yes	Primary	unknown	unknown	0
156	Female	Mother	secondary/higher school	no	Yes	primary	positive	Yes	Yes	Primary	unknown	unknown	0
156	Female	Mother	secondary/higher school	yes	Yes	primary	positive	Yes	No	Primary	unknown	unknown	0
156	Female	Mother	secondary/higher school	yes	Yes	secondary/high school	positive	Yes	Yes	Primary	unknown	unknown	0
156	Male	Mother	secondary/higher school	no	Yes	primary	positive	Yes	No	Secondary	unknown	unknown	0
156	Female	Mother	secondary/higher school	no	Yes	secondary/high school	positive	Yes	No	Secondary	unknown	unknown	0
156	Female	Mother	secondary/higher school	no	Yes	primary	positive	Yes	Yes	None	unknown	unknown	0
168	Female	Father	secondary/higher school	yes	Yes	primary	positive	Yes	Yes	Primary	Positive	Yes	1	0
168	Male	Mother	secondary/higher school	no	Yes	secondary/high school	positive	Yes	Yes	Primary	Positive	Yes	1	0
168	Male	Mother	primary	no	Yes	primary	positive	Yes	No	Primary	Negative	unknown	1	0
168	Male	Father	primary	no	Yes	none	unknown		No	None	unknown	unknown	1	0
168	Male	Mother	secondary/higher school	no	Yes	secondary/high school	positive	Yes	No	Primary	unknown	unknown	1	0
168	Male	Mother	secondary/higher school	no	Yes	primary	positive	Yes	No	Primary	unknown	unknown	1	0
168	Male	Mother	secondary/higher school	no	Yes	primary	negative		No	Primary	unknown	unknown	1	0
168	Female	Mother	secondary/higher school	no	Yes	primary	positive	Yes	No	Secondary	unknown	unknown	1	0
168	Female	Mother	secondary/higher school	no	Yes	primary	positive	Yes	Yes	Primary	Negative	unknown	0
168	Female	Mother	secondary/higher school	no	Yes	primary	positive	Yes	Yes	Primary	unknown	unknown	0
168	Male	Mother	secondary/higher school	yes	Yes	primary	positive	Yes	No	Primary	unknown	unknown	0
168	Female	Mother	secondary/higher school	no	Yes	primary	positive	Yes	Yes	Primary	Positive	No	0
168	Female	Mother	secondary/higher school	yes	Yes	primary	positive	Yes	No	Primary	Positive	No	0
168	Male	Mother	secondary/higher school	no	Yes	primary	positive	Yes	Yes	Secondary	Positive	No	0
168	Female	Mother	secondary/higher school	yes	Yes	secondary/high school	positive	Yes	Yes	Secondary	Positive	No	0
168	Male	Mother	secondary/higher school	no	Yes	primary	positive	Yes	Yes	Primary	Positive	Yes	0
168	Female	Father	secondary/higher school	yes	Yes	primary	positive	Yes	Yes	Primary	Positive	Yes	0
168	Female	Father	secondary/higher school	no	Yes	none	negative		Yes	Primary	Positive	Yes	0
168	Male	Father	secondary/higher school	no	Yes	primary	negative		Yes	Primary	Positive	Yes	0
168	Female	Mother	primary	no	Yes	primary	positive	Yes	No	Primary	Positive	Yes	0
168	Female	Father	secondary/higher school	no	Yes	secondary/high school	positive	Yes	Yes	Primary	Positive	Yes	0
168	Male	Father	primary	yes	No	primary	unknown		Yes	Primary	Positive	Yes	0
168	Male	Mother	secondary/higher school	yes	Yes	primary	positive	Yes	Yes	Primary	Positive	Yes	0
168	Male	Mother	secondary/higher school	no	Yes	secondary/high school	positive	Yes	Yes	Primary	Positive	Yes	0
168	Male	Mother	secondary/higher school	yes	Yes	secondary/high school	positive	Yes	No	Primary	Negative	unknown	0
168	Male	Mother	secondary/higher school	yes	Yes	secondary/high school	positive	Yes	No	Primary	Negative	unknown	0
168	Female	Mother	secondary/higher school	yes	Yes	none	positive	Yes	Yes	Primary	Negative	unknown	0
168	Male	Mother	secondary/higher school	no	Yes	primary	positive	Yes	Yes	Primary	Negative	unknown	0
168	Female	Mother	primary	no	Yes	primary	positive	Yes	Yes	None	unknown	unknown	0
168	Male	Mother	secondary/higher school	yes	Yes	primary	positive	Yes	No	None	unknown	unknown	0
168	Female	Mother	secondary/higher school	no	Yes	primary	positive	Yes	Yes	Primary	unknown	unknown	0
168	Female	Mother	secondary/higher school	no	Yes	primary	positive	Yes	Yes	Primary	unknown	unknown	0
168	Male	Mother	secondary/higher school	no	Yes	primary	positive	Yes	No	Primary	unknown	unknown	0
168	Female	Mother	secondary/higher school	no	Yes	secondary/high school	positive	Yes	No	Primary	unknown	unknown	0
168	Male	Mother	secondary/higher school	yes	Yes	secondary/high school	positive	Yes	No	Primary	unknown	unknown	0
168	Male	Mother	primary	no	Yes	primary	positive	Yes	No	Primary	unknown	unknown	0
168	Male	Mother	primary	no	Yes	primary	positive	Yes	No	Primary	unknown	unknown	0
180	Male	Father	secondary/higher school	yes	Yes	primary	positive	Yes	Yes	Primary	Positive	Yes	1	0
180	Female	Mother	secondary/higher school	yes	Yes	primary	positive	Yes	Yes	Primary	Positive	No	1	0
180	Male	Father	secondary/higher school	yes	No	primary	positive	Yes	Yes	Primary	Positive	Yes	1	0
180	Male	Mother	primary	no	Yes	primary	positive	Yes	Yes	Primary	Positive	Yes	1	0
180	Female	Mother	secondary/higher school	no	Yes	primary	positive	Yes	Yes	Primary	Positive	Yes	1	0
180	Male	Mother	secondary/higher school	no	Yes	primary	positive	Yes	Yes	Primary	Positive	Yes	1	0
180	Female	Mother	secondary/higher school	yes	Yes	primary	positive	Yes	No	Secondary	Positive	Yes	1	0
180	Male	Mother	secondary/higher school	no	Yes	primary	positive	Yes	Yes	Primary	Positive	Yes	1	0
180	Female	Mother	secondary/higher school	no	Yes	primary	positive	Yes	No	Primary	Positive	Yes	1	0
180	Female	Mother	secondary/higher school	no	Yes	secondary/high school	positive	Yes	Yes	Primary	unknown	unknown	1	0
180	Female	Mother	secondary/higher school	yes	Yes	primary	positive	Yes	No	Primary	unknown	unknown	1	0
180	Female	Mother	secondary/higher school	no	Yes	primary	positive	Yes	No	Primary	unknown	unknown	1	0
180	Male	Mother	secondary/higher school	no	Yes	primary	positive	Yes	No	Primary	unknown	unknown	1	0
180	Female	Mother	secondary/higher school	no	Yes	primary	positive	Yes	Yes	Primary	unknown	unknown	1	0
180	Male	Father	secondary/higher school	no	Yes	primary	unknown		Yes	Primary	Positive	Yes	0
180	Female	Father	secondary/higher school	no	Yes	secondary/high school	positive	Yes	Yes	Secondary	Positive	Yes	0
180	Female	Mother	secondary/higher school	no	Yes	primary	positive	Yes	No	Primary	Negative	unknown	0
180	Female	Mother	secondary/higher school	no	Yes	secondary/high school	positive	Yes	Yes	Primary	unknown	unknown	0
180	Male	Mother	secondary/higher school	no	Yes	primary	positive	Yes	No	Primary	unknown	unknown	0
180	Female	Mother	secondary/higher school	no	Yes	primary	positive	Yes	Yes	Primary	Positive	Yes	0
180	Male	Mother	secondary/higher school	yes	Yes	secondary/high school	positive	Yes	No	Primary	Positive	No	0
180	Male	Mother	secondary/higher school	yes	Yes	secondary/high school	positive	Yes	No	Primary	Positive	No	0
180	Female	Mother	secondary/higher school	no	Yes	none	positive	Yes	No	Secondary	Positive	No	0
180	Male	Mother	primary	no	Yes	primary	positive	Yes	Yes	Primary	Positive	Yes	0
180	Female	Father	secondary/higher school	no	No	primary	positive	Yes	Yes	Primary	Positive	Yes	0
180	Male	Father	secondary/higher school	no	Yes	primary	positive	Yes	Yes	Primary	Positive	Yes	0
180	Female	Father	secondary/higher school	no	Yes	primary	positive	Yes	Yes	Primary	Positive	Yes	0
180	Male	Father	secondary/higher school	yes	Yes	primary	negative		Yes	Primary	Positive	Yes	0
180	Male	Father	primary	no	Yes	none	unknown		Yes	Primary	Positive	Yes	0
180	Male	Father	secondary/higher school	no	Yes	primary	unknown		Yes	Primary	Positive	Yes	0
180	Female	Mother	secondary/higher school	no	Yes	secondary/high school	positive	Yes	Yes	Secondary	Positive	Yes	0
180	Male	Father	secondary/higher school	no	No	secondary/high school	unknown		Yes	Secondary	Positive	Yes	0
180	Male	Mother	secondary/higher school	yes	Yes	primary	positive	Yes	Yes	Primary	Positive	Yes	0
180	Female	Mother	secondary/higher school	no	Yes	primary	positive	Yes	Yes	Primary	Positive	Yes	0
180	Male	Mother	secondary/higher school	no	Yes	primary	positive	Yes	Yes	Primary	Positive	Yes	0
180	Male	Mother	primary	no	Yes	primary	positive	Yes	Yes	Primary	Negative	unknown	0
180	Male	Mother	secondary/higher school	no	Yes	primary	positive	Yes	No	Primary	Negative	unknown	0
180	Male	Mother	secondary/higher school	no	Yes	primary	positive	Yes	Yes	None	unknown	unknown	0
180	Female	Mother	secondary/higher school	yes	Yes	primary	positive	Yes	Yes	Primary	unknown	unknown	0
180	Female	Mother	secondary/higher school	no	Yes	primary	positive	Yes	Yes	Primary	unknown	unknown	0
180	Female	Mother	secondary/higher school	yes	Yes	primary	positive	Yes	No	Primary	unknown	unknown	0
180	Female	Mother	secondary/higher school	no	Yes	primary	positive	Yes	No	Primary	unknown	unknown	0
192	Female	Mother	secondary/higher school	yes	Yes	secondary/high school	positive	Yes	No	Secondary	Positive	No	1	0
192	Male	Mother	secondary/higher school	yes	Yes	primary	positive	Yes	No	Primary	Positive	No	1	0
192	Female	Mother	secondary/higher school	no	Yes	primary	positive	Yes	No	Primary	Positive	Yes	1	0
192	Female	Father	secondary/higher school	yes	Yes	primary	unknown		Yes	Secondary	Positive	Yes	1	0
192	Male	Father	secondary/higher school	no	No	secondary/high school	unknown		Yes	Secondary	Positive	Yes	1	0
192	Male	Mother	secondary/higher school	no	Yes	primary	positive	Yes	No	Secondary	Positive	Yes	1	0
192	Male	Mother	secondary/higher school	no	Yes	primary	positive	Yes	Yes	Secondary	Positive	Yes	1	0
192	Female	Mother	secondary/higher school	no	Yes	none	positive	Yes	No	Primary	Negative	unknown	1	0
192	Female	Mother	secondary/higher school	no	Yes	primary	positive	Yes	Yes	Primary	unknown	unknown	1	0
192	Female	Mother	secondary/higher school	no	Yes	none	positive	Yes	No	None	unknown	unknown	1	0
192	Female	Mother	secondary/higher school	no	Yes	none	positive	Yes	No	Primary	unknown	unknown	1	0
192	Male	Mother	primary	no	Yes	primary	positive	Yes	No	Primary	unknown	unknown	1	0
192	Male	Mother	secondary/higher school	no	Yes	primary	positive	Yes	No	Primary	unknown	unknown	1	0
192	Female	Mother	secondary/higher school	no	Yes	primary	positive	Yes	No	Secondary	unknown	unknown	1	0
192	Female	Mother	secondary/higher school	no	Yes	primary	positive	Yes	Yes	Primary	Negative	unknown	0
192	Female	Mother	secondary/higher school	no	Yes	primary	positive	Yes	Yes	Primary	Negative	unknown	0
192	Male	Mother	secondary/higher school	no	Yes	secondary/high school	positive	Yes	Yes	Primary	unknown	unknown	0
192	Female	Mother	secondary/higher school	no	Yes	primary	positive	Yes	Yes	Primary	unknown	unknown	0
192	Female	Mother	secondary/higher school	no	Yes	primary	positive	Yes	No	Primary	Positive	No	0
192	Male	Mother	secondary/higher school	no	Yes	secondary/high school	positive	Yes	No	Primary	Positive	No	0
192	Female	Father	secondary/higher school	no	Yes	primary	negative		Yes	Primary	Positive	Yes	0
192	Male	Father	secondary/higher school	no	Yes	primary	negative		Yes	Primary	Positive	Yes	0
192	Male	Father	secondary/higher school	no	Yes	primary	positive	Yes	Yes	Primary	Positive	Yes	0
192	Male	Father	secondary/higher school	no	Yes	primary	positive	Yes	Yes	Primary	Positive	Yes	0
192	Female	Father	secondary/higher school	no	Yes	none	negative		Yes	Primary	Positive	Yes	0
192	Male	Father	secondary/higher school	no	Yes	primary	negative		Yes	Primary	Positive	Yes	0
192	Female	Father	secondary/higher school	no	Yes	primary	unknown		Yes	Primary	Positive	Yes	0
192	Female	Mother	secondary/higher school	yes	Yes	primary	positive	Yes	No	Primary	Positive	Yes	0
192	Female	Mother	secondary/higher school	no	Yes	primary	positive	Yes	No	Primary	Positive	Yes	0
192	Female	Father	secondary/higher school	no	Yes	primary	positive	Yes	Yes	Primary	Positive	Yes	0
192	Female	Father	secondary/higher school	no	Yes	primary	negative		Yes	Primary	Positive	Yes	0
192	Female	Father	secondary/higher school	yes	Yes	primary	unknown		Yes	Primary	Positive	Yes	0
192	Female	Mother	secondary/higher school	yes	Yes	primary	positive	Yes	Yes	Primary	Positive	Yes	0
192	Male	Mother	secondary/higher school	yes	Yes	none	positive	Yes	No	Primary	Negative	unknown	0
192	Male	Mother	primary	yes	Yes	primary	positive	Yes	Yes	Primary	Negative	unknown	0
192	Male	Mother	primary	no	Yes	primary	positive	Yes	Yes	Primary	Negative	unknown	0
192	Male	Mother	secondary/higher school	no	Yes	primary	positive	Yes	No	Primary	Negative	unknown	0
192	Male	Mother	secondary/higher school	no	Yes	primary	positive	Yes	No	Primary	Negative	unknown	0
192	Female	Mother	secondary/higher school	no	Yes	primary	positive	Yes	Yes	Secondary	Negative	unknown	0
192	Male	Mother	secondary/higher school	no	Yes	primary	positive	Yes	No	Secondary	Negative	unknown	0
192	Female	Mother	secondary/higher school	no	Yes	primary	positive	Yes	Yes	Primary	unknown	unknown	0
192	Female	Mother	secondary/higher school	no	Yes	secondary/high school	positive	Yes	Yes	Primary	unknown	unknown	0
192	Female	Mother	secondary/higher school	no	Yes	primary	positive	Yes	Yes	Primary	unknown	unknown	0
192	Male	Mother	primary	no	Yes	primary	positive	Yes	Yes	Secondary	unknown	unknown	0
192	Male	Mother	secondary/higher school	no	Yes	primary	positive	Yes	No	Primary	unknown	unknown	0
192	Male	Mother	secondary/higher school	yes	Yes	primary	positive	Yes	No	Primary	unknown	unknown	0
192	Female	Mother	secondary/higher school	no	Yes	primary	positive	Yes	No	Secondary	unknown	unknown	0
192	Male	Mother	secondary/higher school	yes	Yes	secondary/high school	positive	Yes	No	Secondary	unknown	unknown	0
198	Female	Mother	secondary/higher school	no	Yes	primary	positive	Yes	No	Primary	unknown	unknown	1	0
204	Female	Mother	secondary/higher school	yes	Yes	primary	positive	Yes	Yes	Secondary	Positive	Yes	1	0
204	Female	Father	secondary/higher school	no	No	primary	negative		Yes	Secondary	Positive	Yes	1	0
204	Male	Mother	secondary/higher school	yes	Yes	primary	positive	Yes	Yes	Primary	Negative	unknown	1	0
204	Female	Mother	secondary/higher school	no	Yes	primary	positive	Yes	Yes	Primary	Negative	unknown	1	0
204	Female	Mother	secondary/higher school	no	Yes	primary	positive	Yes	No	Primary	unknown	unknown	0
204	Female	Mother	secondary/higher school	yes	Yes	secondary/high school	positive	Yes	Yes	Secondary	Positive	No	0
204	Male	Father	secondary/higher school	no	No	primary	positive	Yes	Yes	Primary	Positive	Yes	0
204	Female	Father	secondary/higher school	no	Yes	primary	positive	Yes	Yes	Primary	Positive	Yes	0
204	Female	Mother	secondary/higher school	no	Yes	secondary/high school	positive	Yes	Yes	Primary	Positive	Yes	0
204	Male	Mother	secondary/higher school	no	Yes	primary	positive	Yes	Yes	Primary	Negative	unknown	0
204	Female	Mother	secondary/higher school	no	Yes	primary	positive	Yes	Yes	None	Negative	unknown	0
204	Male	Mother	secondary/higher school	yes	Yes	primary	positive	Yes	No	Primary	Negative	unknown	0
204	Female	Mother	secondary/higher school	yes	Yes	secondary/high school	positive	Yes	No	Primary	Negative	unknown	0
204	Female	Mother	secondary/higher school	no	Yes	secondary/high school	positive	Yes	Yes	Secondary	Negative	unknown	0
204	Female	Mother	secondary/higher school	no	Yes	primary	positive	Yes	Yes	Primary	Negative	unknown	0
204	Male	Mother	primary	no	Yes	primary	positive	Yes	Yes	None	unknown	unknown	0
204	Male	Mother	secondary/higher school	yes	Yes	primary	positive	Yes	No	Primary	unknown	unknown	0
216	Female	Mother	secondary/higher school	no	Yes	primary	positive	Yes	No	Primary	Positive	No	1	0
216	Male	Mother	secondary/higher school	no	Yes	primary	positive	Yes	No	Primary	Positive	unknown	1	0
216	Female	Father	secondary/higher school	no	Yes	primary	unknown		Yes	Primary	Positive	Yes	1	0
216	Male	Father	primary	no	Yes	primary	positive	Yes	Yes	Primary	Positive	Yes	1	0
216	Female	Mother	secondary/higher school	no	Yes	primary	positive	Yes	Yes	Primary	Positive	Yes	1	0
216	Female	Mother	secondary/higher school	no	Yes	primary	positive	Yes	Yes	Secondary	Negative	unknown	1	0
216	Female	Mother	secondary/higher school	yes	Yes	none	positive	Yes	Yes	Primary	unknown	unknown	1	0
216	Male	Mother	secondary/higher school	yes	Yes	primary	positive	Yes	No	Secondary	unknown	unknown	1	0
216	Female	Father	secondary/higher school	no	Yes	secondary/high school	positive	Yes	Yes	Secondary	Positive	Yes	0
216	Female	Mother	secondary/higher school	no	Yes	primary	positive	Yes	No	Primary	unknown	unknown	0
216	Female	Father	secondary/higher school	yes	Yes	secondary/high school	negative		Yes	None	Positive	Yes	0
216	Female	Father	secondary/higher school	yes	Yes	primary	negative		Yes	Primary	Positive	Yes	0
216	Male	Father	primary	no	Yes	none	unknown		Yes	Primary	Positive	Yes	0
216	Male	Father	secondary/higher school	no	Yes	primary	unknown		Yes	Primary	Positive	Yes	0
216	Male	Mother	primary	no	Yes	primary	positive	Yes	No	Primary	Positive	Yes	0
216	Male	Father	secondary/higher school	yes	Yes	primary	negative		Yes	Primary	Positive	Yes	0
216	Male	Father	secondary/higher school	no	No	primary	negative		Yes	Primary	Positive	Yes	0
216	Female	Mother	secondary/higher school	yes	Yes	secondary/high school	positive	Yes	No	Primary	Negative	unknown	0
216	Female	Mother	secondary/higher school	no	Yes	primary	positive	Yes	Yes	Secondary	Negative	unknown	0
216	Male	Mother	secondary/higher school	no	Yes	primary	positive	Yes	No	None	Negative	unknown	0
216	Female	Mother	secondary/higher school	yes	Yes	primary	positive	Yes	No	Primary	unknown	unknown	0
222	Female	Mother	secondary/higher school	no	Yes	none	positive	Yes	No	Primary	unknown	unknown	0
228	Female	Mother	secondary/higher school	no	Yes	primary	positive	Yes	No	Secondary	Positive	Yes	1	0
228	Male	Mother	secondary/higher school	no	Yes	none	positive	Yes	Yes	None	unknown	unknown	1	0
228	Male	Father	secondary/higher school	no	Yes	primary	negative		Yes	Primary	Positive	Yes	0
228	Female	Mother	secondary/higher school	yes	Yes	primary	positive	Yes	No	Primary	Positive	Yes	0
228	Male	Mother	secondary/higher school	yes	Yes	primary	positive	Yes	No	Secondary	Positive	Yes	0
228	Male	Mother	secondary/higher school	yes	No	secondary/high school	positive	Yes	Yes	Primary	Positive	Yes	0
228	Female	Mother	primary	no	Yes	none	positive	Yes	Yes	Primary	unknown	unknown	0
228	Male	Mother	secondary/higher school	no	Yes	secondary/high school	positive	Yes	Yes	Primary	unknown	unknown	0
228	Male	Mother	secondary/higher school	no	Yes	secondary/high school	positive	Yes	No	Secondary	unknown	unknown	0
2	Male	Mother	none	yes	Yes	primary	positive	Yes	Yes	Primary	unknown	unknown	1	0
2	Male	Father	none	no	Yes	primary	positive	Yes	Yes	Primary	Positive	Yes	0
3	Female	Father	none	yes	Yes	primary	positive	Yes	Yes	Primary	Positive	Yes	1	0
4	Female	Father	none	yes	Yes	secondary/high school	negative		Yes	None	Positive	Yes	0
4	Female	Father	none	yes	Yes	secondary/high school	positive	Yes	Yes	Primary	Negative	unknown	0
5	Male	Father	none	yes	Yes	primary	positive	Yes	No	Secondary	Positive	Yes	1	0
6	Female	Father	none	no	Yes	primary	positive	Yes	Yes	Primary	Positive	Yes	1	0
6	Female	Father	none	no	Yes	primary	negative		Yes	Secondary	Positive	Yes	1	0
6	Female	Mother	none	yes	Yes	primary	positive	Yes	Yes	Primary	Positive	Yes	1	0
6	Male	Mother	none	yes	Yes	primary	positive	Yes	Yes	Higher	Negative	unknown	0
7	Male	Father	none	yes	Yes	primary	positive	Yes	Yes	Secondary	Positive	No	1	0
7	Female	Father	none	no	Yes	primary	negative		Yes	Primary	Positive	Yes	1	0
7	Female	Mother	none	yes	Yes	primary	positive	Yes	Yes	Primary	unknown	unknown	1	0
8	Female	Mother	none	no	Yes	primary	positive	Yes	Yes	Primary	unknown	unknown	1	0
8	Male	Mother	none	no	Yes	primary	positive	Yes	Yes	Primary	unknown	unknown	1	0
9	Female	Mother	none	yes	Yes	primary	positive	Yes	Yes	Secondary	unknown	unknown	0
10	Male	Mother	none	yes	Yes	primary	positive	Yes	Yes	Primary	Positive	Yes	0
11	Male	Mother	none	no	Yes	primary	positive	Yes	Yes	Primary	unknown	unknown	1	0
13	Female	Mother	none	yes	Yes	primary	positive	Yes	Yes	Primary	Negative	unknown	1	0
13	Female	Mother	none	no	Yes	primary	positive	Yes	Yes	Primary	unknown	unknown	1	0
13	Female	Mother	none	yes	Yes	primary	positive	Yes	Yes	Primary	Positive	Yes	0
14	Male	Mother	none	yes	Yes	primary	positive	Yes	Yes	Primary	Negative	unknown	1	0
14	Female	Mother	none	yes	Yes	primary	positive	Yes	Yes	Secondary	Negative	unknown	1	0
14	Male	Mother	none	yes	Yes	secondary/high school	positive	Yes	Yes	Secondary	Positive	Yes	0
15	Male	Mother	none	yes	Yes	primary	positive	Yes	No	Primary	Negative	unknown	1	0
15	Male	Mother	none	yes	Yes	secondary/high school	positive	Yes	Yes	Secondary	unknown	unknown	1	0
15	Male	Mother	none	yes	Yes	primary	positive	Yes	No	Primary	unknown	unknown	1	0
15	Female	Mother	none	yes	Yes	primary	positive	Yes	Yes	Primary	Positive	No	0
15	Male	Mother	none	yes	Yes	primary	positive	Yes	Yes	Primary	unknown	unknown	0
16	Male	Father	none	yes	Yes	primary	positive	Yes	Yes	Nursery	Positive	Yes	1	0
16	Male	Mother	none	yes	Yes	primary	positive	Yes	Yes	Primary	Positive	No	0
16	Male	Mother	none	yes	Yes	primary	positive	Yes	Yes	Primary	Negative	unknown	0
17	Male	Mother	none	yes	Yes	primary	positive	Yes	Yes	Primary	Positive	No	1	0
17	Male	Father	none	yes	Yes	primary	positive	Yes	Yes	Primary	Positive	Yes	1	0
17	Female	Mother	none	yes	Yes	primary	positive	Yes	Yes	Primary	unknown	unknown	1	0
17	Female	Mother	none	yes	Yes	primary	positive	Yes	No	Primary	unknown	unknown	1	0
17	Female	Mother	none	yes	Yes	primary	positive	Yes	No	Primary	Positive	Yes	0
17	Male	Mother	none	yes	Yes	primary	positive	Yes	No	Primary	unknown	unknown	0
18	Female	Mother	none	yes	Yes	secondary/high school	positive	Yes	Yes	Secondary	Positive	Yes	1	0
18	Female	Mother	none	no	Yes	primary	positive	Yes	Yes	Primary	Positive	Yes	1	0
18	Male	Mother	none	no	Yes	primary	positive	Yes	Yes	Primary	Positive	Yes	1	0
18	Female	Mother	none	yes	Yes	primary	positive	Yes	No	Primary	Positive	Yes	1	0
18	Female	Mother	none	yes	Yes	secondary/high school	positive	Yes	Yes	Secondary	Positive	Yes	1	0
18	Female	Mother	none	no	Yes	primary	positive	Yes	Yes	Primary	Positive	Yes	1	0
18	Female	Mother	none	no	Yes	primary	positive	Yes	Yes	Primary	Negative	unknown	1	0
18	Male	Mother	none	yes	Yes	primary	positive	Yes	Yes	Secondary	Positive	Yes	0
2	Male	Mother	none	no	Yes	secondary/high school	positive	Yes	Yes	Higher	Positive	Yes	1
2	Male	Mother	none	no	Yes	secondary/high school	positive	Yes	Yes	Higher	Positive	Yes	1
2	Female	Mother	none	no	Yes	primary	positive	Yes	Yes	Primary	Positive	Yes	1
2	Male	Mother	none	no	Yes	primary	positive	Yes	Yes	Primary	Positive	Yes	1
2	Female	Mother	none	no	Yes	primary	positive	Yes	Yes	Secondary	Negative	unknown	1
3	Female	Father	none	no	Yes	primary	unknown		Yes	Primary	Positive	Yes	1
3	Male	Mother	none	no	Yes	primary	positive	Yes	Yes	Secondary	Positive	Yes	1
3	Male	Mother	none	no	Yes	none	positive	Yes	Yes	Primary	Negative	unknown	1
4	Male	Mother	none	no	Yes	primary	positive	Yes	Yes	Primary	Negative	unknown	1
5	Female	Mother	none	no	Yes	primary	positive	Yes	Yes	Secondary	Positive	Yes	1
5	Male	Mother	none	no	Yes	primary	positive	Yes	Yes	Primary	Negative	unknown	1
6	Female	Father	none	no	Yes	primary	positive	No	Yes	Primary	Positive	Yes	1
6	Female	Mother	none	yes	Yes	none	positive	Yes	No	Higher	Negative	unknown	1
6	Female	Mother	none	no	Yes	primary	positive	Yes	Yes	Secondary	Negative	unknown	1
7	Male	Mother	none	yes	Yes	secondary/high school	positive	Yes	Yes	Primary	unknown	unknown	1
11	Male	Mother	primary	no	Yes	primary	positive	Yes	Yes	Primary	unknown	unknown	1
11	Male	Mother	primary	no	Yes	primary	positive	Yes	Yes	Primary	unknown	unknown	1
12	Female	Mother	none	yes	Yes	primary	positive	Yes	Yes	Primary	Positive	Yes	1
12	Female	Mother	none	no	Yes	secondary/high school	positive	Yes	Yes	Secondary	unknown	unknown	1
12	Male	Mother	none	yes	Yes	primary	positive	Yes	Yes	Primary	Positive	No	1
12	Male	Mother	none	yes	Yes	primary	positive	Yes	Yes	Primary	Positive	No	1
12	Female	Mother	none	yes	Yes	primary	positive	Yes	No	Secondary	Positive	No	1
12	Female	Father	none	no	Yes	primary	unknown		Yes	Primary	Positive	Yes	1
12	Male	Father	none	no	Yes	primary	unknown		Yes	Primary	Positive	Yes	1
12	Male	Mother	none	yes	Yes	secondary/high school	positive	Yes	Yes	Secondary	unknown	unknown	1
12	Male	Mother	none	yes	Yes	primary	positive	Yes	No	Primary	Positive	No	1
12	Female	Father	none	no	Yes	primary	unknown		Yes	Primary	Positive	Yes	1
12	Female	Father	none	no	Yes	primary	negative		Yes	Primary	Positive	Yes	1
12	Female	Mother	none	yes	Yes	primary	positive	Yes	Yes	Primary	Positive	Yes	1
12	Male	Mother	none	yes	Yes	primary	positive	Yes	No	Primary	unknown	unknown	1
12	Female	Mother	none	yes	Yes	secondary/high school	positive	Yes	Yes	Secondary	unknown	unknown	1
